# Supplementary material for: MLL oncoprotein levels influence leukemia lineage identities
Source: Nat Commun. 2024 Oct 29;15:9341. doi: 10.1038/s41467-024-53399-8 (PMC11522475; doi:10.1038/s41467-024-53399-8)
Supplement: Supplementary file 3 — Supplementary Dataset 1 [file 41467_2024_53399_MOESM3_ESM.xlsx]

## Sheet: Sheet1
Supplementary Data 1: MLLr leukemia sample descriptions
Sample ID	Sample Information	KMT2A mutation
CD34+ Control Sample	Primary CD34+ HSPCs from Fred Hutch CCEH	Wild type
SEM	KMT2Ar B-ALL Cell Line from the Bleakley Lab	KMT2A-AF4
ML-2	KMT2Ar AML Cell Line from the Bleakley Lab	KMT2A-AFDN
RS4;11	KMT2Ar B-ALL Cell Line from the Bleakley Lab	KMT2A-AF4
KOPN-8	infant KMT2Ar B-ALL Cell Line from the Bleakley Lab	KMT2A-ENL
A40725	Primary AML from Soheil Meshinchi	KMT2A-SEPT6
A58548	Primary MPAL from Soheil Meshinchi	KMT2A-AF4
A67194	Primary AML from Soheil Meshinchi	KMT2A-ENL
A107909	Primary AML from Soheil Meshinchi	KMT2A-AF9
A109016	Primary AML from Soheil Meshinchi	KMT2A-AF10
A38481	Primary AML from Soheil Meshinchi	KMT2A-AF10
TB-11-3295	Primary MPAL from St. Jude Children's Hospital	KMT2A-AF9
TB-13-0939	Primary B-ALL from St. Jude Children's Hospital	KMT2A-AF4
A70498	Primary AML from Soheil Meshinchi	KMT2A-AFDN
A73051	Primary AML from Soheil Meshinchi	KMT2A-AF10
A80956	Primary AML from Soheil Meshinchi	KMT2A-AFDN
A82485	Primary AML from Soheil Meshinchi	KMT2A-AFDN
A89691	Primary AML from Soheil Meshinchi	KMT2A-AFDN
A93692	Primary AML from Soheil Meshinchi	KMT2A-AF10
A93949	Primary AML from Soheil Meshinchi	KMT2A-AF9
A95941	Primary AML from Soheil Meshinchi	KMT2A-AF9
D-TB-00-0694	Infant Primary Pre-B-ALL from St. Jude Children's Hospital	KMT2A-AF10
TB-04-0576	Infant Primary Pre-B-ALL from St. Jude Children's Hospital	KMT2A-AF9
D-TB-05-1939	Infant Primary Pre-B-ALL from St. Jude Children's Hospital	KMT2A-AF4
D-TB-92-0488	Infant Primary Pre-B-ALL from St. Jude Children's Hospital	KMT2A-AF4
D-TB-97-1992	Infant Primary T-ALL from St. Jude Children's Hospital	KMT2A-ENL
TB-98-6292	Infant Primary Pre-B-ALL from St. Jude Children's Hospital	KMT2A-AF4
D-TB-99-5291	Infant Primary Early Pre-B-ALL from St. Jude Children's Hospital	KMT2A-ENL
p160	Infant B ALL from Texas Children's Hospital	KMT2A-ENL
p179	"infant" B-ALL from Texas Children's Hospital	KMT2A-AF4
p186	Infant B-ALL from Texas Children's Hospital	KMT2A-ENL
p214	B-ALL from Texas Children's Hospital	KMT2A-ENL
p247	B-ALL from Texas Children's Hospital	KMT2A-AF4
p454	Infant B-ALL from Texas Children's Hospital	KMT2A-AF4
p279	Infant B-ALL from Texas Children's Hospital	KMT2A-AF4
p318	AML Relapse of p279 from Texas Children's Hospital	KMT2A-AF4
148752	Infant B-ALL from Texas Children's Hospital	KMT2A-ENL
152985	AML relapse of 148752 following treatment with Revumenib from Texas Children's Hospital	KMT2A-ENL
R3595	Infant B-ALL from Seattle Children's Hospital that went on to relapse as AML	KMT2A-EPS15
R3652	A second Infant B-ALL sampe from patient R3595, collected one moth prior to relapse as AML	KMT2A-EPS15
