# Supplementary material for: MLL oncoprotein levels influence leukemia lineage identities
Source: Nat Commun. 2024 Oct 29;15:9341. doi: 10.1038/s41467-024-53399-8 (PMC11522475; doi:10.1038/s41467-024-53399-8)
Supplement: Supplementary file 4 — Supplementary Dataset 2 [file 41467_2024_53399_MOESM4_ESM.xlsx]

## Sheet: Sheet1
Supplementary Data 2: Table of MLL oncoprotein target genes called in each sample
oncoprotein_target_genes	sample_name
MBNL1	['p160', 'p179', 'p186', 'p214', 'p247', 'p279', 'p318', 'p454', 'KOPN8', 'SEM', 'RS411', 'A58548', 'A109016', 'TB-05-1939', 'TB-97-1992', 'TB-04-0576', 'TB-99-5291', 'TB-98-6292 ', 'A93949', 'A95941', 'A93692', 'A89691', 'A82485', 'R3595', 'R3652', '148752']
SENP6	['p160', 'p179', 'p186', 'p214', 'p247', 'p279', 'p318', 'p454', 'KOPN8', 'SEM', 'RS411', 'A109016', 'A38481', 'TB-00-0694', 'TB-05-1939', 'TB-97-1992', 'TB-04-0576', 'TB-99-5291', 'TB-98-6292 ', 'A93949', 'A95941', 'A93692', 'A89691', 'A82485', 'A80956', '148752']
MBNL1-AS1	['p160', 'p179', 'p186', 'p214', 'p247', 'p279', 'p318', 'p454', 'KOPN8', 'SEM', 'RS411', 'A109016', 'TB-05-1939', 'TB-97-1992', 'TB-04-0576', 'TB-99-5291', 'TB-98-6292 ', 'A93949', 'A95941', 'A93692', 'A89691', 'A82485', 'R3595', 'R3652', '148752']
TMEM14EP	['p160', 'p179', 'p186', 'p214', 'p247', 'p279', 'p318', 'p454', 'KOPN8', 'SEM', 'RS411', 'A109016', 'TB-05-1939', 'TB-97-1992', 'TB-04-0576', 'TB-99-5291', 'TB-98-6292 ', 'A93949', 'A95941', 'A93692', 'A89691', 'A82485', 'R3595', 'R3652', '148752']
JMJD1C	['p160', 'p179', 'p186', 'p247', 'p279', 'p318', 'p454', 'KOPN8', 'SEM', 'RS411', 'A38481', 'TB-05-1939', 'TB-97-1992', 'TB-04-0576', 'TB-99-5291', 'TB-98-6292 ', 'A93949', 'A95941', 'A93692', 'A89691', 'A82485', 'R3595', 'R3652', '148752']
JMJD1C-AS1	['p160', 'p179', 'p186', 'p247', 'p279', 'p318', 'p454', 'KOPN8', 'SEM', 'RS411', 'A38481', 'TB-05-1939', 'TB-97-1992', 'TB-04-0576', 'TB-99-5291', 'TB-98-6292 ', 'A93949', 'A95941', 'A93692', 'A89691', 'A82485', 'R3595', 'R3652', '148752']
MIR1296	['p160', 'p179', 'p186', 'p247', 'p279', 'p318', 'p454', 'KOPN8', 'SEM', 'RS411', 'A38481', 'TB-05-1939', 'TB-97-1992', 'TB-04-0576', 'TB-99-5291', 'TB-98-6292 ', 'A93949', 'A95941', 'A93692', 'A89691', 'A82485', 'R3595', 'R3652', '148752']
REEP3	['p160', 'p179', 'p186', 'p247', 'p279', 'p318', 'p454', 'KOPN8', 'SEM', 'RS411', 'A38481', 'TB-05-1939', 'TB-97-1992', 'TB-04-0576', 'TB-99-5291', 'TB-98-6292 ', 'A93949', 'A95941', 'A93692', 'A89691', 'A82485', 'R3595', 'R3652', '148752']
LINC01798	['p160', 'p179', 'p186', 'p214', 'p247', 'p279', 'p318', 'p454', 'KOPN8', 'SEM', 'RS411', 'A109016', 'TB-05-1939', 'TB-97-1992', 'TB-04-0576', 'TB-99-5291', 'TB-98-6292 ', 'A95941', 'A93692', 'A89691', 'A82485', '148752']
MEF2C	['p160', 'p179', 'p186', 'p214', 'p247', 'p279', 'p318', 'p454', 'KOPN8', 'SEM', 'RS411', 'A109016', 'A38481', 'TB-05-1939', 'TB-04-0576', 'TB-99-5291', 'TB-98-6292 ', 'A95941', 'A93692', 'A89691', 'A82485', 'R3595']
MEF2C-AS1	['p160', 'p179', 'p186', 'p214', 'p247', 'p279', 'p318', 'p454', 'KOPN8', 'SEM', 'RS411', 'A109016', 'A38481', 'TB-05-1939', 'TB-04-0576', 'TB-99-5291', 'TB-98-6292 ', 'A95941', 'A93692', 'A89691', 'A82485', 'R3595']
MEIS1	['p160', 'p179', 'p186', 'p214', 'p247', 'p279', 'p318', 'p454', 'KOPN8', 'SEM', 'RS411', 'A109016', 'TB-05-1939', 'TB-97-1992', 'TB-04-0576', 'TB-99-5291', 'TB-98-6292 ', 'A95941', 'A93692', 'A89691', 'A82485', '148752']
MEIS1-AS2	['p160', 'p179', 'p186', 'p214', 'p247', 'p279', 'p318', 'p454', 'KOPN8', 'SEM', 'RS411', 'A109016', 'TB-05-1939', 'TB-97-1992', 'TB-04-0576', 'TB-99-5291', 'TB-98-6292 ', 'A95941', 'A93692', 'A89691', 'A82485', '148752']
MEIS1-AS3	['p160', 'p179', 'p186', 'p214', 'p247', 'p279', 'p318', 'p454', 'KOPN8', 'SEM', 'RS411', 'A109016', 'TB-05-1939', 'TB-97-1992', 'TB-04-0576', 'TB-99-5291', 'TB-98-6292 ', 'A95941', 'A93692', 'A89691', 'A82485', '148752']
SOCS2	['p160', 'p179', 'p186', 'p214', 'p247', 'p279', 'p318', 'p454', 'A109016', 'A38481', 'TB-05-1939', 'TB-97-1992', 'TB-04-0576', 'TB-98-6292 ', 'A95941', 'A93692', 'A89691', 'A82485', 'A80956', 'R3595', 'R3652', '148752']
SOCS2-AS1	['p160', 'p179', 'p186', 'p214', 'p247', 'p279', 'p318', 'p454', 'A109016', 'A38481', 'TB-05-1939', 'TB-97-1992', 'TB-04-0576', 'TB-98-6292 ', 'A95941', 'A93692', 'A89691', 'A82485', 'A80956', 'R3595', 'R3652', '148752']
TBC1D5	['p160', 'p179', 'p186', 'p214', 'p247', 'p279', 'p318', 'p454', 'SEM', 'RS411', 'A58548', 'TB-11-3295', 'A109016', 'A38481', 'TB-05-1939', 'TB-97-1992', 'TB-99-5291', 'TB-98-6292 ', 'A95941', 'A93692', 'R3595', 'R3652']
ERG	['p160', 'p179', 'p186', 'p214', 'p247', 'p279', 'p318', 'p454', 'KOPN8', 'SEM', 'RS411', 'A38481', 'TB-05-1939', 'TB-97-1992', 'TB-99-5291', 'TB-98-6292 ', 'A93692', 'A89691', 'R3595', 'R3652', '148752']
LINC01412	['p160', 'p179', 'p186', 'p214', 'p247', 'p279', 'p318', 'p454', 'KOPN8', 'SEM', 'RS411', 'A109016', 'TB-05-1939', 'TB-04-0576', 'TB-99-5291', 'TB-98-6292 ', 'A93692', 'A89691', 'A82485', 'R3652', '148752']
TEX41	['p160', 'p179', 'p186', 'p214', 'p247', 'p279', 'p318', 'p454', 'SEM', 'RS411', 'TB-13-0939', 'A109016', 'TB-05-1939', 'TB-04-0576', 'TB-99-5291', 'TB-98-6292 ', 'A93692', 'A89691', 'A82485', 'R3595', 'R3652']
ZEB2	['p160', 'p179', 'p186', 'p214', 'p247', 'p279', 'p318', 'p454', 'KOPN8', 'SEM', 'RS411', 'A109016', 'TB-05-1939', 'TB-04-0576', 'TB-99-5291', 'TB-98-6292 ', 'A93692', 'A89691', 'A82485', 'R3652', '148752']
ZEB2-AS1	['p160', 'p179', 'p186', 'p214', 'p247', 'p279', 'p318', 'p454', 'KOPN8', 'SEM', 'RS411', 'A109016', 'TB-05-1939', 'TB-04-0576', 'TB-99-5291', 'TB-98-6292 ', 'A93692', 'A89691', 'A82485', 'R3652', '148752']
CASC10	['p179', 'p186', 'p247', 'p279', 'p454', 'KOPN8', 'A109016', 'TB-05-1939', 'TB-97-1992', 'TB-04-0576', 'TB-99-5291', 'TB-98-6292 ', 'A95941', 'A93692', 'A89691', 'A82485', 'A80956', 'R3595', 'R3652', '148752']
MIR1915	['p179', 'p186', 'p247', 'p279', 'p454', 'KOPN8', 'A109016', 'TB-05-1939', 'TB-97-1992', 'TB-04-0576', 'TB-99-5291', 'TB-98-6292 ', 'A95941', 'A93692', 'A89691', 'A82485', 'A80956', 'R3595', 'R3652', '148752']
MLLT10	['p179', 'p186', 'p247', 'p279', 'p454', 'KOPN8', 'A109016', 'TB-05-1939', 'TB-97-1992', 'TB-04-0576', 'TB-99-5291', 'TB-98-6292 ', 'A95941', 'A93692', 'A89691', 'A82485', 'A80956', 'R3595', 'R3652', '148752']
SKIDA1	['p179', 'p186', 'p247', 'p279', 'p454', 'KOPN8', 'A109016', 'TB-05-1939', 'TB-97-1992', 'TB-04-0576', 'TB-99-5291', 'TB-98-6292 ', 'A95941', 'A93692', 'A89691', 'A82485', 'A80956', 'R3595', 'R3652', '148752']
CDK6	['p160', 'p179', 'p186', 'p214', 'p247', 'p279', 'p318', 'p454', 'SEM', 'RS411', 'TB-05-1939', 'TB-97-1992', 'TB-04-0576', 'TB-99-5291', 'TB-98-6292 ', 'A95941', 'A93692', 'A89691', 'A82485']
CRADD	['p160', 'p179', 'p186', 'p214', 'p247', 'p279', 'p318', 'p454', 'A109016', 'A38481', 'TB-05-1939', 'TB-97-1992', 'TB-04-0576', 'TB-98-6292 ', 'A95941', 'A93692', 'A89691', 'A82485', '148752']
HOTAIRM1	['p160', 'p179', 'p186', 'p214', 'p247', 'KOPN8', 'SEM', 'RS411', 'ML2', 'A109016', 'TB-05-1939', 'TB-97-1992', 'TB-04-0576', 'TB-99-5291', 'A93692', 'A89691', 'A82485', 'A80956', '148752']
HOTTIP	['p160', 'p179', 'p186', 'p214', 'p247', 'KOPN8', 'SEM', 'RS411', 'ML2', 'A109016', 'TB-05-1939', 'TB-97-1992', 'TB-04-0576', 'TB-99-5291', 'A93692', 'A89691', 'A82485', 'A80956', '148752']
HOXA-AS2	['p160', 'p179', 'p186', 'p214', 'p247', 'KOPN8', 'SEM', 'RS411', 'ML2', 'A109016', 'TB-05-1939', 'TB-97-1992', 'TB-04-0576', 'TB-99-5291', 'A93692', 'A89691', 'A82485', 'A80956', '148752']
HOXA-AS3	['p160', 'p179', 'p186', 'p214', 'p247', 'KOPN8', 'SEM', 'RS411', 'ML2', 'A109016', 'TB-05-1939', 'TB-97-1992', 'TB-04-0576', 'TB-99-5291', 'A93692', 'A89691', 'A82485', 'A80956', '148752']
HOXA1	['p160', 'p179', 'p186', 'p214', 'p247', 'KOPN8', 'SEM', 'RS411', 'ML2', 'A109016', 'TB-05-1939', 'TB-97-1992', 'TB-04-0576', 'TB-99-5291', 'A93692', 'A89691', 'A82485', 'A80956', '148752']
HOXA10	['p160', 'p179', 'p186', 'p214', 'p247', 'KOPN8', 'SEM', 'RS411', 'ML2', 'A109016', 'TB-05-1939', 'TB-97-1992', 'TB-04-0576', 'TB-99-5291', 'A93692', 'A89691', 'A82485', 'A80956', '148752']
HOXA10-AS	['p160', 'p179', 'p186', 'p214', 'p247', 'KOPN8', 'SEM', 'RS411', 'ML2', 'A109016', 'TB-05-1939', 'TB-97-1992', 'TB-04-0576', 'TB-99-5291', 'A93692', 'A89691', 'A82485', 'A80956', '148752']
HOXA10-HOXA9	['p160', 'p179', 'p186', 'p214', 'p247', 'KOPN8', 'SEM', 'RS411', 'ML2', 'A109016', 'TB-05-1939', 'TB-97-1992', 'TB-04-0576', 'TB-99-5291', 'A93692', 'A89691', 'A82485', 'A80956', '148752']
HOXA11	['p160', 'p179', 'p186', 'p214', 'p247', 'KOPN8', 'SEM', 'RS411', 'ML2', 'A109016', 'TB-05-1939', 'TB-97-1992', 'TB-04-0576', 'TB-99-5291', 'A93692', 'A89691', 'A82485', 'A80956', '148752']
HOXA11-AS	['p160', 'p179', 'p186', 'p214', 'p247', 'KOPN8', 'SEM', 'RS411', 'ML2', 'A109016', 'TB-05-1939', 'TB-97-1992', 'TB-04-0576', 'TB-99-5291', 'A93692', 'A89691', 'A82485', 'A80956', '148752']
HOXA13	['p160', 'p179', 'p186', 'p214', 'p247', 'KOPN8', 'SEM', 'RS411', 'ML2', 'A109016', 'TB-05-1939', 'TB-97-1992', 'TB-04-0576', 'TB-99-5291', 'A93692', 'A89691', 'A82485', 'A80956', '148752']
HOXA2	['p160', 'p179', 'p186', 'p214', 'p247', 'KOPN8', 'SEM', 'RS411', 'ML2', 'A109016', 'TB-05-1939', 'TB-97-1992', 'TB-04-0576', 'TB-99-5291', 'A93692', 'A89691', 'A82485', 'A80956', '148752']
HOXA3	['p160', 'p179', 'p186', 'p214', 'p247', 'KOPN8', 'SEM', 'RS411', 'ML2', 'A109016', 'TB-05-1939', 'TB-97-1992', 'TB-04-0576', 'TB-99-5291', 'A93692', 'A89691', 'A82485', 'A80956', '148752']
HOXA4	['p160', 'p179', 'p186', 'p214', 'p247', 'KOPN8', 'SEM', 'RS411', 'ML2', 'A109016', 'TB-05-1939', 'TB-97-1992', 'TB-04-0576', 'TB-99-5291', 'A93692', 'A89691', 'A82485', 'A80956', '148752']
HOXA5	['p160', 'p179', 'p186', 'p214', 'p247', 'KOPN8', 'SEM', 'RS411', 'ML2', 'A109016', 'TB-05-1939', 'TB-97-1992', 'TB-04-0576', 'TB-99-5291', 'A93692', 'A89691', 'A82485', 'A80956', '148752']
HOXA6	['p160', 'p179', 'p186', 'p214', 'p247', 'KOPN8', 'SEM', 'RS411', 'ML2', 'A109016', 'TB-05-1939', 'TB-97-1992', 'TB-04-0576', 'TB-99-5291', 'A93692', 'A89691', 'A82485', 'A80956', '148752']
HOXA7	['p160', 'p179', 'p186', 'p214', 'p247', 'KOPN8', 'SEM', 'RS411', 'ML2', 'A109016', 'TB-05-1939', 'TB-97-1992', 'TB-04-0576', 'TB-99-5291', 'A93692', 'A89691', 'A82485', 'A80956', '148752']
HOXA9	['p160', 'p179', 'p186', 'p214', 'p247', 'KOPN8', 'SEM', 'RS411', 'ML2', 'A109016', 'TB-05-1939', 'TB-97-1992', 'TB-04-0576', 'TB-99-5291', 'A93692', 'A89691', 'A82485', 'A80956', '148752']
LOC101927497	['p160', 'p179', 'p186', 'p214', 'p247', 'p279', 'p318', 'p454', 'SEM', 'RS411', 'TB-05-1939', 'TB-97-1992', 'TB-04-0576', 'TB-99-5291', 'TB-98-6292 ', 'A95941', 'A93692', 'A89691', 'A82485']
LOC101928731	['p160', 'p179', 'p186', 'p214', 'p247', 'p279', 'p318', 'p454', 'A109016', 'A38481', 'TB-05-1939', 'TB-97-1992', 'TB-04-0576', 'TB-98-6292 ', 'A95941', 'A93692', 'A89691', 'A82485', '148752']
MIR196B	['p160', 'p179', 'p186', 'p214', 'p247', 'KOPN8', 'SEM', 'RS411', 'ML2', 'A109016', 'TB-05-1939', 'TB-97-1992', 'TB-04-0576', 'TB-99-5291', 'A93692', 'A89691', 'A82485', 'A80956', '148752']
SKAP2	['p160', 'p179', 'p186', 'p214', 'KOPN8', 'RS411', 'A109016', 'TB-05-1939', 'TB-97-1992', 'TB-04-0576', 'TB-99-5291', 'A93949', 'A95941', 'A70498', 'A93692', 'A89691', 'A82485', 'A80956', '148752']
TAPT1	['p160', 'p179', 'p186', 'p214', 'p247', 'p279', 'p318', 'p454', 'SEM', 'RS411', 'A109016', 'A38481', 'TB-05-1939', 'TB-97-1992', 'TB-04-0576', 'TB-99-5291', 'TB-98-6292 ', 'A93692', '148752']
TAPT1-AS1	['p160', 'p179', 'p186', 'p214', 'p247', 'p279', 'p318', 'p454', 'SEM', 'RS411', 'A109016', 'A38481', 'TB-05-1939', 'TB-97-1992', 'TB-04-0576', 'TB-99-5291', 'TB-98-6292 ', 'A93692', '148752']
FOXP1	['p160', 'p179', 'p186', 'p214', 'p247', 'p279', 'p318', 'p454', 'KOPN8', 'RS411', 'A58548', 'TB-05-1939', 'TB-04-0576', 'TB-99-5291', 'TB-98-6292 ', 'A95941', 'A93692', 'A82485']
LINC01221	['p160', 'p179', 'p186', 'p214', 'p247', 'p279', 'p318', 'p454', 'KOPN8', 'RS411', 'A58548', 'TB-11-3295', 'TB-13-0939', 'TB-05-1939', 'TB-97-1992', 'TB-99-5291', 'TB-98-6292 ', 'R3652']
AHI1	['p160', 'p179', 'p186', 'p214', 'p247', 'p279', 'p318', 'p454', 'A58548', 'TB-13-0939', 'TB-05-1939', 'TB-97-1992', 'TB-04-0576', 'TB-99-5291', 'TB-98-6292 ', 'R3652', '148752']
CLEC2A	['p160', 'p179', 'p186', 'p214', 'p247', 'p279', 'SEM', 'RS411', 'A109016', 'A38481', 'TB-97-1992', 'TB-99-5291', 'A93949', 'A95941', 'A93692', 'A89691', '148752']
PAX5	['p160', 'p179', 'p186', 'p214', 'p247', 'p279', 'p318', 'p454', 'KOPN8', 'SEM', 'RS411', 'TB-05-1939', 'TB-04-0576', 'TB-99-5291', 'TB-98-6292 ', 'R3652', '148752']
PROM1	['p160', 'p179', 'p186', 'p214', 'p247', 'p279', 'p318', 'p454', 'SEM', 'RS411', 'A109016', 'TB-05-1939', 'TB-97-1992', 'TB-04-0576', 'TB-99-5291', 'TB-98-6292 ', 'A93692']
GNAQ	['p179', 'p186', 'p247', 'p279', 'p318', 'p454', 'KOPN8', 'SEM', 'RS411', 'A58548', 'TB-05-1939', 'TB-92-0488', 'TB-97-1992', 'TB-99-5291', 'TB-98-6292 ', 'A95941']
H2AFY	['p160', 'p179', 'p214', 'p247', 'p454', 'KOPN8', 'A109016', 'TB-05-1939', 'TB-97-1992', 'TB-04-0576', 'TB-99-5291', 'TB-98-6292 ', 'A95941', 'A93692', 'A89691', 'A82485']
IGF2BP2	['p160', 'p179', 'p186', 'p214', 'p247', 'p279', 'p318', 'p454', 'KOPN8', 'RS411', 'TB-13-0939', 'TB-05-1939', 'TB-99-5291', 'TB-98-6292 ', 'A93692', 'R3652']
MIR1284	['p160', 'p179', 'p186', 'p214', 'p247', 'p279', 'p318', 'p454', 'KOPN8', 'TB-05-1939', 'TB-04-0576', 'TB-99-5291', 'TB-98-6292 ', 'A95941', 'A93692', 'A82485']
NRBF2	['p160', 'p179', 'p186', 'p247', 'p279', 'p318', 'p454', 'SEM', 'RS411', 'TB-05-1939', 'TB-97-1992', 'TB-04-0576', 'TB-99-5291', 'TB-98-6292 ', 'A95941', 'A82485']
RUNX2	['p160', 'p179', 'p186', 'p214', 'p247', 'p318', 'KOPN8', 'SEM', 'RS411', 'TB-05-1939', 'TB-97-1992', 'TB-04-0576', 'TB-99-5291', 'A95941', 'A89691', '148752']
SUPT3H	['p160', 'p179', 'p186', 'p214', 'p247', 'p318', 'KOPN8', 'SEM', 'RS411', 'TB-05-1939', 'TB-97-1992', 'TB-04-0576', 'TB-99-5291', 'A95941', 'A89691', '148752']
ZCCHC7	['p160', 'p179', 'p186', 'p214', 'p247', 'p279', 'p318', 'p454', 'KOPN8', 'SEM', 'RS411', 'TB-05-1939', 'TB-04-0576', 'TB-99-5291', 'TB-98-6292 ', '148752']
ANXA2R	['p160', 'p179', 'p186', 'p247', 'KOPN8', 'SEM', 'RS411', 'ML2', 'TB-05-1939', 'TB-97-1992', 'TB-04-0576', 'TB-99-5291', 'A93692', 'A89691', 'A82485']
ARID2	['p179', 'p186', 'p279', 'p318', 'p454', 'KOPN8', 'RS411', 'TB-97-1992', 'TB-04-0576', 'TB-99-5291', 'TB-98-6292 ', 'A95941', 'A70498', 'A89691', 'A82485']
BAZ2B	['p179', 'p186', 'p214', 'p247', 'p279', 'p318', 'p454', 'KOPN8', 'TB-04-0576', 'TB-99-5291', 'A95941', 'A93692', 'A82485', 'R3595', 'R3652']
EMB	['p160', 'p179', 'p186', 'p247', 'p279', 'p318', 'p454', 'RS411', 'A58548', 'A109016', 'TB-05-1939', 'TB-99-5291', 'TB-98-6292 ', 'A95941', 'A93692']
LINC00938	['p179', 'p186', 'p279', 'p318', 'p454', 'KOPN8', 'RS411', 'TB-97-1992', 'TB-04-0576', 'TB-99-5291', 'TB-98-6292 ', 'A95941', 'A70498', 'A89691', 'A82485']
LINC01222	['p160', 'p179', 'p186', 'p214', 'p247', 'p279', 'p318', 'p454', 'KOPN8', 'RS411', 'TB-05-1939', 'TB-97-1992', 'TB-99-5291', 'TB-98-6292 ', 'R3652']
LOC100506639	['p160', 'p179', 'p186', 'p247', 'KOPN8', 'SEM', 'RS411', 'ML2', 'TB-05-1939', 'TB-97-1992', 'TB-04-0576', 'TB-99-5291', 'A93692', 'A89691', 'A82485']
LOC153684	['p160', 'p179', 'p186', 'p247', 'KOPN8', 'SEM', 'RS411', 'ML2', 'TB-05-1939', 'TB-97-1992', 'TB-04-0576', 'TB-99-5291', 'A93692', 'A89691', 'A82485']
LOC643072	['p179', 'p186', 'p214', 'p247', 'p279', 'p318', 'p454', 'KOPN8', 'TB-04-0576', 'TB-99-5291', 'A95941', 'A93692', 'A82485', 'R3595', 'R3652']
LOC648987	['p160', 'p179', 'p186', 'p247', 'KOPN8', 'SEM', 'RS411', 'ML2', 'TB-05-1939', 'TB-97-1992', 'TB-04-0576', 'TB-99-5291', 'A93692', 'A89691', 'A82485']
MYB	['p160', 'p179', 'p186', 'p214', 'p247', 'p279', 'p318', 'p454', 'TB-05-1939', 'TB-97-1992', 'TB-99-5291', 'TB-98-6292 ', 'A93692', 'A82485', '148752']
PAN3	['p160', 'p179', 'p186', 'p214', 'p247', 'p279', 'p318', 'p454', 'KOPN8', 'SEM', 'RS411', 'TB-05-1939', 'TB-99-5291', 'TB-98-6292 ', 'A95941']
TCF12	['p160', 'p179', 'p186', 'p214', 'p247', 'p279', 'p454', 'KOPN8', 'RS411', 'A58548', 'TB-05-1939', 'TB-97-1992', 'TB-99-5291', 'TB-98-6292 ', 'A95941']
CLEC2B	['p160', 'p179', 'p186', 'p214', 'p247', 'p279', 'SEM', 'RS411', 'A109016', 'TB-97-1992', 'TB-99-5291', 'A93949', 'A89691', '148752']
FLT1	['p160', 'p179', 'p186', 'p214', 'p247', 'p279', 'p318', 'p454', 'KOPN8', 'SEM', 'RS411', 'TB-05-1939', 'TB-99-5291', 'TB-98-6292 ']
FLT3	['p160', 'p179', 'p186', 'p214', 'p247', 'p279', 'p318', 'p454', 'SEM', 'RS411', 'TB-05-1939', 'TB-99-5291', 'TB-98-6292 ', 'A82485']
GOLGA8M	['p160', 'p179', 'p186', 'KOPN8', 'ML2', 'A109016', 'A38481', 'TB-97-1992', 'TB-99-5291', 'A95941', 'A93692', 'A89691', 'A82485', 'A80956']
IKZF1	['p160', 'p179', 'p186', 'p247', 'p279', 'p318', 'p454', 'SEM', 'A109016', 'A38481', 'TB-05-1939', 'TB-97-1992', 'A95941', 'A93692']
KLRF2	['p160', 'p179', 'p186', 'p214', 'p247', 'p279', 'SEM', 'RS411', 'A109016', 'TB-97-1992', 'TB-99-5291', 'A93949', 'A89691', '148752']
LOC145783	['p160', 'p179', 'p186', 'p247', 'p279', 'p454', 'KOPN8', 'RS411', 'TB-05-1939', 'TB-97-1992', 'TB-99-5291', 'TB-98-6292 ', 'A95941', 'R3595']
LOC283683	['p160', 'p186', 'KOPN8', 'ML2', 'A109016', 'A38481', 'TB-97-1992', 'TB-99-5291', 'A93949', 'A95941', 'A93692', 'A89691', 'A82485', 'A80956']
ZC3H12C	['p160', 'p179', 'p247', 'p318', 'p454', 'KOPN8', 'SEM', 'RS411', 'A38481', 'TB-05-1939', 'TB-97-1992', 'TB-04-0576', 'TB-99-5291', 'TB-98-6292 ']
ZNF280D	['p160', 'p179', 'p186', 'p247', 'p279', 'p454', 'KOPN8', 'RS411', 'TB-05-1939', 'TB-97-1992', 'TB-99-5291', 'TB-98-6292 ', 'A95941', 'R3595']
ARID1B	['p160', 'p179', 'p186', 'p214', 'p247', 'p279', 'p318', 'p454', 'SEM', 'RS411', 'TB-05-1939', 'TB-99-5291', 'TB-98-6292 ']
ATP8B4	['p179', 'p214', 'p247', 'p279', 'p318', 'p454', 'SEM', 'TB-05-1939', 'TB-98-6292 ', 'A93949', 'A82485', 'R3595', 'R3652']
BCL11A	['p160', 'p179', 'p186', 'p214', 'p247', 'p279', 'p318', 'p454', 'SEM', 'RS411', 'TB-05-1939', 'TB-98-6292 ', 'A82485']
CD69	['p160', 'p179', 'p214', 'p279', 'p318', 'SEM', 'RS411', 'A109016', 'TB-98-6292 ', 'A95941', 'A93692', 'A89691', 'A82485']
CLEC2D	['p160', 'p179', 'p214', 'p279', 'p318', 'SEM', 'RS411', 'A109016', 'TB-98-6292 ', 'A95941', 'A93692', 'A89691', 'A82485']
CLECL1	['p160', 'p179', 'p214', 'p279', 'p318', 'SEM', 'RS411', 'A109016', 'TB-98-6292 ', 'A95941', 'A93692', 'A89691', 'A82485']
DLEU1	['p160', 'p179', 'p186', 'p214', 'p247', 'p279', 'p318', 'p454', 'TB-97-1992', 'TB-98-6292 ', 'A95941', 'A82485', 'R3595']
DLEU2	['p160', 'p179', 'p186', 'p214', 'p247', 'p279', 'p318', 'p454', 'TB-97-1992', 'TB-98-6292 ', 'A95941', 'A82485', 'R3595']
ETV6	['p160', 'p179', 'p186', 'p214', 'p247', 'p279', 'p318', 'p454', 'SEM', 'RS411', 'TB-05-1939', 'TB-98-6292 ', 'A93692']
LAMP5	['p160', 'p179', 'p186', 'p214', 'p247', 'p279', 'p318', 'p454', 'SEM', 'A93692', 'A82485', 'R3595', 'R3652']
LAMP5-AS1	['p160', 'p179', 'p186', 'p214', 'p247', 'p279', 'p318', 'p454', 'SEM', 'A93692', 'A82485', 'R3595', 'R3652']
LOC374443	['p160', 'p179', 'p214', 'p279', 'p318', 'SEM', 'RS411', 'A109016', 'TB-98-6292 ', 'A95941', 'A93692', 'A89691', 'A82485']
MED13L	['p160', 'p179', 'p186', 'p214', 'p247', 'p279', 'p318', 'p454', 'SEM', 'A58548', 'TB-05-1939', 'TB-98-6292 ', 'A95941']
MIR15A	['p160', 'p179', 'p186', 'p214', 'p247', 'p279', 'p318', 'p454', 'TB-97-1992', 'TB-98-6292 ', 'A95941', 'A82485', 'R3595']
MIR16-1	['p160', 'p179', 'p186', 'p214', 'p247', 'p279', 'p318', 'p454', 'TB-97-1992', 'TB-98-6292 ', 'A95941', 'A82485', 'R3595']
MIR181A1	['p160', 'p179', 'p186', 'p214', 'p247', 'p279', 'p318', 'p454', 'RS411', 'TB-05-1939', 'TB-97-1992', 'TB-99-5291', 'TB-98-6292 ']
MIR181A1HG	['p160', 'p179', 'p186', 'p214', 'p247', 'p279', 'p318', 'p454', 'RS411', 'TB-05-1939', 'TB-97-1992', 'TB-99-5291', 'TB-98-6292 ']
MIR181B1	['p160', 'p179', 'p186', 'p214', 'p247', 'p279', 'p318', 'p454', 'RS411', 'TB-05-1939', 'TB-97-1992', 'TB-99-5291', 'TB-98-6292 ']
MIR4466	['p160', 'p179', 'p186', 'p214', 'p247', 'p279', 'p318', 'p454', 'SEM', 'RS411', 'TB-05-1939', 'TB-99-5291', 'TB-98-6292 ']
APOLD1	['p160', 'p179', 'p186', 'p214', 'p247', 'p279', 'p318', 'p454', 'SEM', 'RS411', 'ML2', 'TB-98-6292 ']
ARPP21	['p160', 'p179', 'p186', 'p247', 'p279', 'p318', 'KOPN8', 'SEM', 'RS411', 'TB-97-1992', 'TB-04-0576', 'TB-99-5291']
BMI1	['p160', 'p186', 'p214', 'KOPN8', 'A109016', 'TB-04-0576', 'TB-99-5291', 'A93692', 'A89691', 'A82485', 'A80956', '148752']
CDKN1B	['p160', 'p179', 'p186', 'p214', 'p247', 'p279', 'p318', 'p454', 'SEM', 'RS411', 'ML2', 'TB-98-6292 ']
COMMD3	['p160', 'p186', 'p214', 'KOPN8', 'A109016', 'TB-04-0576', 'TB-99-5291', 'A93692', 'A89691', 'A82485', 'A80956', '148752']
COMMD3-BMI1	['p160', 'p186', 'p214', 'KOPN8', 'A109016', 'TB-04-0576', 'TB-99-5291', 'A93692', 'A89691', 'A82485', 'A80956', '148752']
DDX47	['p160', 'p179', 'p186', 'p214', 'p247', 'p279', 'p318', 'p454', 'SEM', 'RS411', 'ML2', 'TB-98-6292 ']
ELF1	['p160', 'p179', 'p186', 'p214', 'p247', 'p279', 'p318', 'p454', 'SEM', 'RS411', 'TB-05-1939', 'TB-98-6292 ']
GOLGA8R	['p160', 'p179', 'p186', 'KOPN8', 'A109016', 'A38481', 'TB-97-1992', 'TB-99-5291', 'A95941', 'A93692', 'A89691', 'A82485']
GUCY1A1	['p160', 'p179', 'p186', 'p247', 'p454', 'KOPN8', 'A109016', 'TB-97-1992', 'TB-04-0576', 'TB-99-5291', 'A93692', '148752']
LINC01122	['p179', 'p247', 'p279', 'p318', 'p454', 'RS411', 'A109016', 'TB-05-1939', 'TB-97-1992', 'A70498', 'A89691', '148752']
LOC100130992	['p160', 'p186', 'p214', 'A109016', 'TB-97-1992', 'TB-04-0576', 'TB-99-5291', 'A93692', 'A89691', 'A82485', 'A80956', '148752']
MIR613	['p160', 'p179', 'p186', 'p214', 'p247', 'p279', 'p318', 'p454', 'SEM', 'RS411', 'ML2', 'TB-98-6292 ']
MIR620	['p179', 'p186', 'p214', 'p247', 'p279', 'p318', 'p454', 'SEM', 'A58548', 'TB-05-1939', 'TB-98-6292 ', 'A95941']
NR3C1	['p160', 'p179', 'p186', 'p214', 'p279', 'p318', 'p454', 'SEM', 'RS411', 'A58548', 'TB-99-5291', 'TB-98-6292 ']
PBX3	['p179', 'p186', 'p454', 'A109016', 'A38481', 'TB-05-1939', 'A95941', 'A93692', 'A89691', 'A82485', 'A80956', 'R3595']
SPAG6	['p160', 'p186', 'p214', 'KOPN8', 'A109016', 'TB-04-0576', 'TB-99-5291', 'A93692', 'A89691', 'A82485', 'A80956', '148752']
BABAM2	['p179', 'p247', 'p279', 'p318', 'p454', 'SEM', 'A58548', 'A109016', 'A95941', 'A93692', 'R3652']
CPEB2	['p179', 'p247', 'p279', 'p318', 'p454', 'KOPN8', 'SEM', 'TB-05-1939', 'TB-97-1992', 'TB-99-5291', 'TB-98-6292 ']
CPEB2-DT	['p179', 'p247', 'p279', 'p318', 'p454', 'KOPN8', 'SEM', 'TB-05-1939', 'TB-97-1992', 'TB-99-5291', 'TB-98-6292 ']
EBF1	['p160', 'p179', 'p186', 'p247', 'p279', 'p454', 'SEM', 'RS411', 'TB-05-1939', 'TB-04-0576', 'TB-98-6292 ']
EVI2A	['p179', 'p186', 'p214', 'p247', 'p279', 'p318', 'p454', 'SEM', 'RS411', 'TB-97-1992', 'TB-98-6292 ']
EVI2B	['p179', 'p186', 'p214', 'p247', 'p279', 'p318', 'p454', 'SEM', 'RS411', 'TB-97-1992', 'TB-98-6292 ']
GOLGA8O	['p160', 'p179', 'p186', 'KOPN8', 'A109016', 'TB-97-1992', 'TB-99-5291', 'A95941', 'A93692', 'A89691', 'A82485']
LOC101929095	['p179', 'p247', 'p279', 'p318', 'p454', 'KOPN8', 'SEM', 'TB-05-1939', 'TB-97-1992', 'TB-99-5291', 'TB-98-6292 ']
NF1	['p179', 'p186', 'p214', 'p247', 'p279', 'p318', 'p454', 'SEM', 'RS411', 'TB-97-1992', 'TB-98-6292 ']
OMG	['p179', 'p186', 'p214', 'p247', 'p279', 'p318', 'p454', 'SEM', 'RS411', 'TB-97-1992', 'TB-98-6292 ']
PTPRC	['p160', 'p179', 'p186', 'p214', 'p247', 'p279', 'p454', 'RS411', 'TB-05-1939', 'TB-97-1992', 'TB-98-6292 ']
RHOBTB3	['p186', 'p247', 'p279', 'p318', 'p454', 'KOPN8', 'RS411', 'TB-97-1992', 'TB-04-0576', 'TB-99-5291', 'R3652']
TCF4	['p179', 'p186', 'p279', 'p454', 'KOPN8', 'A109016', 'A38481', 'TB-97-1992', 'TB-04-0576', 'A82485', 'R3652']
AFF1	['p160', 'p179', 'p186', 'p247', 'p279', 'p318', 'p454', 'SEM', 'RS411', 'TB-98-6292 ']
ARHGAP11A	['p179', 'p186', 'KOPN8', 'A109016', 'TB-97-1992', 'TB-99-5291', 'A95941', 'A93692', 'A89691', 'A82485']
BANK1	['p160', 'p179', 'p186', 'p214', 'p247', 'p279', 'p454', 'TB-99-5291', 'TB-98-6292 ', 'R3652']
CTGF	['p160', 'p179', 'p186', 'p247', 'KOPN8', 'RS411', 'TB-05-1939', 'TB-04-0576', 'TB-99-5291', 'R3652']
GOLGA8N	['p179', 'p186', 'KOPN8', 'A109016', 'TB-97-1992', 'TB-99-5291', 'A95941', 'A93692', 'A89691', 'A82485']
LINC02202	['p179', 'p186', 'p247', 'p279', 'p454', 'SEM', 'RS411', 'TB-05-1939', 'TB-04-0576', 'TB-98-6292 ']
LINC02256	['p179', 'p186', 'KOPN8', 'A109016', 'TB-97-1992', 'TB-99-5291', 'A95941', 'A93692', 'A89691', 'A82485']
LOC101928269	['p160', 'p179', 'p186', 'p247', 'p279', 'p454', 'SEM', 'RS411', 'A58548', 'TB-98-6292 ']
LOC51145	['p179', 'p186', 'p454', 'A38481', 'A95941', 'A93692', 'A89691', 'A82485', 'A80956', 'R3595']
PARP8	['p179', 'p247', 'RS411', 'A109016', 'A38481', 'TB-05-1939', 'TB-99-5291', 'TB-98-6292 ', 'A95941', 'A93692']
RUNX1	['p160', 'p179', 'p186', 'p247', 'p279', 'p454', 'SEM', 'RS411', 'A58548', 'TB-98-6292 ']
SATB1	['p160', 'p186', 'p318', 'SEM', 'A109016', 'A38481', 'TB-97-1992', 'TB-99-5291', 'A95941', 'A93692']
SATB1-AS1	['p160', 'p186', 'p318', 'SEM', 'A109016', 'A38481', 'TB-97-1992', 'TB-99-5291', 'A95941', 'A93692']
SMARCA2	['p179', 'p247', 'p318', 'p454', 'SEM', 'TB-13-0939', 'A93692', 'A82485', 'R3595', 'R3652']
ZNF521	['KOPN8', 'A109016', 'A38481', 'TB-97-1992', 'TB-04-0576', 'A93949', 'A95941', 'A93692', 'A89691', 'A82485']
AFF1-AS1	['p160', 'p179', 'p186', 'p247', 'p279', 'p318', 'SEM', 'RS411', 'TB-98-6292 ']
C4orf36	['p160', 'p179', 'p186', 'p247', 'p279', 'p318', 'SEM', 'RS411', 'TB-98-6292 ']
HIPK3	['p179', 'p247', 'p279', 'p318', 'p454', 'KOPN8', 'SEM', 'RS411', 'TB-97-1992']
LRMP	['p160', 'p179', 'p186', 'p214', 'p247', 'p454', 'SEM', 'A38481', 'R3652']
NIPBL	['p186', 'p247', 'p279', 'p318', 'p454', 'KOPN8', 'SEM', 'RS411', 'A95941']
PHIP	['p160', 'p179', 'p186', 'p247', 'p454', 'KOPN8', 'TB-11-3295', 'TB-97-1992', 'TB-04-0576']
BCL2	['p179', 'p186', 'p214', 'p247', 'p279', 'p454', 'SEM', 'A58548']
BCL7A	['p160', 'p179', 'p186', 'p214', 'p247', 'p279', 'p454', 'TB-98-6292 ']
CD34	['p179', 'p247', 'p279', 'p454', 'TB-05-1939', 'TB-97-1992', 'A93692', 'A89691']
CDK1	['p160', 'p179', 'p186', 'p247', 'p454', 'TB-13-0939', 'TB-97-1992', 'TB-98-6292 ']
CERKL	['p160', 'p179', 'p186', 'p247', 'p454', 'TB-97-1992', 'TB-98-6292 ', 'A93692']
DACH1	['A40725', 'TB-11-3295', 'A109016', 'A38481', 'A93949', 'A95941', 'A93692', 'A89691']
DNAJC1	['p186', 'KOPN8', 'TB-97-1992', 'TB-04-0576', 'TB-99-5291', 'A95941', 'A93692', 'A82485']
GALNT2	['p179', 'p247', 'p279', 'p454', 'SEM', 'RS411', 'A58548', 'TB-97-1992']
IGF2BP2-AS1	['p160', 'p179', 'p186', 'p247', 'p279', 'p454', 'RS411', 'TB-99-5291']
ITGA4	['p160', 'p179', 'p186', 'p247', 'p454', 'TB-97-1992', 'TB-98-6292 ', 'A93692']
KMT2E	['p179', 'p186', 'p214', 'p247', 'p279', 'p318', 'p454', 'TB-98-6292 ']
LOC441204	['p179', 'p186', 'p214', 'TB-97-1992', 'TB-04-0576', 'A93692', 'A89691', 'A82485']
LPAR6	['p179', 'p186', 'p247', 'p279', 'p318', 'p454', 'SEM', 'TB-97-1992']
MIR586	['p160', 'p179', 'p186', 'TB-97-1992', 'TB-04-0576', 'TB-99-5291', 'A89691', '148752']
PPP2R5C	['p179', 'p247', 'p279', 'p454', 'SEM', 'RS411', 'A58548', 'R3652']
RB1	['p179', 'p186', 'p247', 'p279', 'p318', 'p454', 'SEM', 'TB-97-1992']
SNX10	['p179', 'p186', 'p214', 'TB-97-1992', 'TB-04-0576', 'A93692', 'A89691', 'A82485']
SRPK2	['p179', 'p186', 'p214', 'p247', 'p279', 'p318', 'p454', 'TB-98-6292 ']
WBP4	['p160', 'p179', 'p186', 'p247', 'p279', 'p318', 'p454', 'TB-98-6292 ']
WDR66	['p160', 'p179', 'p186', 'p214', 'p247', 'p279', 'p454', 'TB-98-6292 ']
ANO6	['p247', 'p279', 'p454', 'KOPN8', 'TB-97-1992', 'TB-04-0576', 'A82485']
BCAT1	['p179', 'p247', 'p454', 'SEM', 'RS411', 'R3595', 'R3652']
C12orf77	['p179', 'p454', 'SEM', 'A38481', 'A95941', 'A93692', 'R3652']
CCDC26	['p179', 'p247', 'p279', 'p454', 'SEM', 'TB-98-6292 ', 'R3652']
CDKN2C	['p318', 'SEM', 'RS411', 'ML2', 'A109016', 'A95941', 'A93692']
DNTT	['p179', 'p247', 'p279', 'p454', 'A58548', 'TB-97-1992', 'TB-98-6292 ']
FAM200B	['p179', 'p186', 'p454', 'TB-05-1939', 'TB-97-1992', 'TB-04-0576', 'TB-98-6292 ']
FBXL5	['p179', 'p186', 'p454', 'TB-05-1939', 'TB-97-1992', 'TB-04-0576', 'TB-98-6292 ']
FOXP1-AS1	['p179', 'p186', 'p214', 'p247', 'p279', 'p454', 'A95941']
HMGA2	['p186', 'p247', 'p454', 'SEM', 'RS411', 'TB-99-5291', 'R3652']
IL12RB2	['p160', 'A109016', 'TB-97-1992', 'A93692', 'A89691', 'A80956', '148752']
KLLN	['p179', 'p186', 'p214', 'p247', 'p279', 'p454', 'A95941']
KLRC3	['p179', 'p247', 'p318', 'p454', 'SEM', 'RS411', 'TB-98-6292 ']
KLRC4	['p179', 'p247', 'p318', 'p454', 'SEM', 'RS411', 'TB-98-6292 ']
KLRC4-KLRK1	['p179', 'p247', 'p318', 'p454', 'SEM', 'RS411', 'TB-98-6292 ']
KLRK1	['p179', 'p247', 'p318', 'p454', 'SEM', 'RS411', 'TB-98-6292 ']
LINC01013	['p160', 'p179', 'p186', 'p247', 'TB-05-1939', 'TB-04-0576', 'R3652']
LINC01934	['p186', 'p214', 'p247', 'p454', 'A38481', 'TB-97-1992', 'A93692']
LOC100129940	['p186', 'p247', 'p454', 'SEM', 'RS411', 'TB-99-5291', 'R3652']
LOC101928100	['p179', 'p247', 'p318', 'p454', 'SEM', 'RS411', 'TB-98-6292 ']
LOC105369438	['p179', 'p279', 'p318', 'p454', 'RS411', 'A58548', 'A93692']
LRRC8D	['p179', 'p247', 'p279', 'p454', 'A58548', 'A95941', 'A82485']
MIR4442	['p160', 'p179', 'p186', 'p214', 'p247', 'p279', 'p454']
MIR548AQ	['p179', 'p186', 'p247', 'p279', 'p454', 'RS411', 'TB-13-0939']
MMRN1	['A109016', 'A93949', 'A95941', 'A93692', 'A89691', 'A82485', 'A80956']
NKAIN2	['A109016', 'A38481', 'A93949', 'A95941', 'A93692', 'A89691', 'A82485']
PIWIL4	['p179', 'p279', 'p318', 'p454', 'RS411', 'A58548', 'A93692']
PPP3R1	['p179', 'p247', 'p279', 'p318', 'p454', 'A58548', 'A95941']
PTEN	['p179', 'p186', 'p214', 'p247', 'p279', 'p454', 'A95941']
RARB	['p160', 'p179', 'p186', 'p214', 'p247', 'p279', 'p454']
RNASEH2B	['p179', 'p186', 'p247', 'p279', 'p318', 'p454', 'SEM']
RNASEH2B-AS1	['p179', 'p186', 'p247', 'p279', 'p318', 'p454', 'SEM']
RNF220	['p179', 'p186', 'p279', 'p318', 'p454', 'RS411', 'TB-97-1992']
SAMSN1	['p179', 'p247', 'p318', 'p454', 'KOPN8', 'TB-04-0576', 'A89691']
SNCA	['A109016', 'A93949', 'A95941', 'A93692', 'A89691', 'A82485', 'A80956']
SNCA-AS1	['A109016', 'A93949', 'A95941', 'A93692', 'A89691', 'A82485', 'A80956']
TARP	['p186', 'p214', 'p247', 'p279', 'p318', 'p454', 'TB-99-5291']
TOP2B	['p160', 'p179', 'p186', 'p214', 'p247', 'p279', 'p454']
TRA2B	['p179', 'p186', 'p247', 'p279', 'p318', 'p454', 'TB-99-5291']
WDR92	['p179', 'p247', 'p279', 'p318', 'p454', 'A58548', 'A95941']
CHD2	['p186', 'p247', 'p279', 'p318', 'p454', 'TB-98-6292 ']
CHD9	['p160', 'p179', 'p186', 'p247', 'p454', 'SEM']
CLEC12A	['A109016', 'A38481', 'A93949', 'A95941', 'A93692', 'A89691']
CLEC12A-AS1	['A109016', 'A38481', 'A93949', 'A95941', 'A93692', 'A89691']
CNRIP1	['p179', 'p247', 'p279', 'p318', 'p454', 'A95941']
FAF1	['p318', 'SEM', 'RS411', 'A109016', 'A95941', 'A93692']
FUT4	['p179', 'p279', 'p318', 'p454', 'RS411', 'A93692']
GAB1	['p179', 'p247', 'p279', 'p454', 'SEM', 'RS411']
HDAC9	['p179', 'p247', 'p454', 'RS411', 'A40725', 'A38481']
LINC01372	['KOPN8', 'TB-11-3295', 'A109016', 'TB-04-0576', 'A93692', 'A89691']
LINC01578	['p186', 'p247', 'p279', 'p318', 'p454', 'TB-98-6292 ']
LINC02470	['A109016', 'A38481', 'A93949', 'A95941', 'A93692', 'A89691']
LRRC8C	['p179', 'p247', 'p279', 'p454', 'A95941', 'A82485']
LRRC8C-DT	['p179', 'p247', 'p279', 'p454', 'A95941', 'A82485']
MARCH7	['p179', 'p186', 'p279', 'p318', 'KOPN8', 'TB-04-0576']
MIR3175	['p186', 'p247', 'p279', 'p318', 'p454', 'TB-98-6292 ']
PDE4D	['p186', 'KOPN8', 'A109016', 'TB-04-0576', 'TB-99-5291', 'A82485']
THSD7A	['p160', 'p179', 'p247', 'p318', 'p454', 'A58548']
UBASH3B	['p160', 'p179', 'p247', 'p279', 'p454', 'TB-98-6292 ']
VAV3	['p160', 'p179', 'p186', 'p247', 'p279', 'p454']
VAV3-AS1	['p160', 'p179', 'p186', 'p247', 'p279', 'p454']
ABHD17B	['p186', 'p247', 'p318', 'p454', 'A58548']
ADAM10	['p179', 'p186', 'p247', 'p279', 'p454']
ANKRD28	['p179', 'p247', 'p279', 'p318', 'p454']
APBB1IP	['p186', 'p247', 'p279', 'p454', 'TB-97-1992']
ARHGEF6	['p179', 'p247', 'SEM', 'RS411', 'R3652']
ARID5B	['p179', 'KOPN8', 'SEM', 'RS411', 'A58548']
ATF7IP	['p247', 'p454', 'SEM', 'RS411', 'A95941']
C9orf85	['p186', 'p247', 'p318', 'p454', 'A58548']
CAMK2D	['p179', 'p247', 'p454', 'KOPN8', 'RS411']
CCDC144NL	['A109016', 'A38481', 'A95941', 'A93692', 'A89691']
CCDC144NL-AS1	['A109016', 'A38481', 'A95941', 'A93692', 'A89691']
CDK14	['p179', 'p454', 'SEM', 'RS411', 'R3652']
CELF2	['p179', 'p186', 'p247', 'p318', 'p454']
FKBP5	['p179', 'p186', 'p279', 'p318', 'p454']
GALNT7	['p179', 'p247', 'RS411', 'A58548', 'TB-97-1992']
GREM1	['p160', 'p179', 'p186', 'p454', 'R3652']
GUCY1B1	['p160', 'p186', 'TB-97-1992', 'TB-04-0576', 'A93692']
HMGB1	['p179', 'p186', 'p247', 'p279', 'TB-98-6292 ']
HMHB1	['p160', 'p186', 'p318', 'RS411', 'TB-98-6292 ']
IFT80	['p186', 'p279', 'p454', 'TB-97-1992', 'TB-98-6292 ']
KIF11	['p160', 'p179', 'p186', 'p247', 'p454']
LOC100131315	['p160', 'p179', 'p186', 'p454', 'R3652']
LOC101927377	['p179', 'p186', 'p247', 'p279', 'p454']
LOC339260	['A109016', 'A38481', 'A95941', 'A93692', 'A89691']
LOC339862	['p179', 'p247', 'p279', 'p454', 'A95941']
MIR15B	['p186', 'p279', 'p454', 'TB-97-1992', 'TB-98-6292 ']
MIR16-2	['p186', 'p279', 'p454', 'TB-97-1992', 'TB-98-6292 ']
MIR5690	['p179', 'p186', 'p279', 'p318', 'p454']
MSH6	['p179', 'p247', 'p279', 'p454', 'R3652']
NT5C2	['p160', 'p179', 'p247', 'p318', 'p454']
PIK3AP1	['p179', 'p247', 'p279', 'p454', 'TB-98-6292 ']
PIK3R1	['p160', 'p179', 'p247', 'p279', 'p454']
PLAC8	['p179', 'p186', 'p279', 'p318', 'A93692']
RCSD1	['p160', 'p179', 'p279', 'p318', 'p454']
SCAF11	['p454', 'KOPN8', 'A95941', 'A89691', 'A82485']
SESN1	['p179', 'p247', 'p318', 'p454', 'A89691']
SMC4	['p186', 'p279', 'p454', 'TB-97-1992', 'TB-98-6292 ']
TMEM117	['KOPN8', 'RS411', 'TB-04-0576', 'R3595', 'R3652']
TRIM59	['p186', 'p279', 'p454', 'TB-97-1992', 'TB-98-6292 ']
ZMYND8	['p179', 'p186', 'p247', 'p279', 'p454']
ANTXR2	['p279', 'p454', 'A38481', 'A93692']
ASPM	['p179', 'p247', 'p454', 'TB-97-1992']
BLNK	['p179', 'p247', 'p279', 'p454']
BUB1B	['p179', 'p247', 'p454', 'R3652']
C11orf74	['p179', 'p247', 'p279', 'p454']
C9orf66	['p318', 'A93692', 'A89691', 'A82485']
CD38	['p279', 'p318', 'p454', 'RS411']
CHST11	['p247', 'p279', 'p454', 'TB-97-1992']
CLEC9A	['p179', 'SEM', 'A93692', 'A89691']
COX20	['p318', 'p454', 'TB-98-6292 ', 'A93692']
DOCK8	['p318', 'A93692', 'A89691', 'A82485']
DSE	['p179', 'p279', 'p454', 'SEM']
ETS2	['p179', 'p214', 'p247', 'p279']
EVI5	['p160', 'A38481', 'A93692', '148752']
GABPB1	['p179', 'p279', 'p318', 'p454']
GABPB1-AS1	['p179', 'p279', 'p318', 'p454']
GABPB1-IT1	['p179', 'p279', 'p318', 'p454']
GPR21	['p247', 'TB-13-0939', 'A70498', 'A93692']
HBS1L	['p160', 'p186', 'p214', 'TB-99-5291']
HIVEP2	['p454', 'SEM', 'RS411', 'TB-97-1992']
HNRNPU	['p318', 'p454', 'TB-98-6292 ', 'A93692']
IGF2BP3	['p247', 'p318', 'p454', 'TB-98-6292 ']
INPP4B	['A38481', 'A70498', 'A89691', 'A80956']
LMO2	['p186', 'p318', 'p454', 'TB-97-1992']
MAP3K20	['p179', 'p247', 'KOPN8', 'RS411']
MAP3K5	['p186', 'p247', 'p318', 'SEM']
MATR3	['p179', 'p214', 'p247', 'p279']
MEF2A	['p179', 'p247', 'p279', 'p454']
MIR4712	['p179', 'p279', 'p318', 'p454']
MPZL1	['p179', 'p247', 'p279', 'p454']
MRPL33	['p247', 'SEM', 'A109016', 'A93692']
MSI2	['p160', 'p179', 'p214', 'A58548']
MYO6	['p186', 'KOPN8', 'TB-97-1992', 'TB-04-0576']
NEK7	['p160', 'p186', 'p279', 'RS411']
NIPA1	['A109016', 'A93692', 'A89691', 'A82485']
PCNX1	['p179', 'p247', 'p318', 'A38481']
PDE7A	['p186', 'A58548', 'A95941', 'A82485']
PRKACB	['p160', 'p179', 'p186', 'A93692']
PRKCE	['p179', 'p247', 'p454', 'SEM']
RABGAP1	['p247', 'TB-13-0939', 'A70498', 'A93692']
RAG1	['p179', 'p247', 'p279', 'p454']
RAG2	['p179', 'p247', 'p279', 'p454']
SIL1	['p179', 'p214', 'p247', 'p279']
SMAD1	['p247', 'RS411', 'TB-97-1992', 'A93692']
SMAD1-AS2	['p247', 'RS411', 'TB-97-1992', 'A93692']
SMYD3	['A38481', 'A95941', 'A93692', 'A82485']
SYK	['p247', 'SEM', 'RS411', 'TB-97-1992']
TM9SF3	['p179', 'p247', 'p279', 'p454']
TMSB4X	['p186', 'p279', 'p318', 'p454']
TNPO1	['A93949', 'A95941', 'A89691', 'A82485']
TOX	['p214', 'p279', 'p454', 'TB-97-1992']
UBL3	['p179', 'p247', 'p279', 'p454']
UGT3A2	['p247', 'p454', 'A58548', 'R3652']
YBX3	['p318', 'p454', 'SEM', 'RS411']
ZBTB41	['p179', 'p247', 'p454', 'TB-97-1992']
ZNF217	['p186', 'p247', 'p454', 'TB-98-6292 ']
AKT3	['p179', 'A95941', 'A93692']
ANKRD18B	['A38481', 'A93949', 'A80956']
ANLN	['p179', 'p247', 'TB-97-1992']
APPL1	['p247', 'R3595', 'R3652']
ARHGAP15	['p179', 'p247', 'p454']
C18orf65	['A109016', 'A93692', 'R3652']
C5orf56	['p247', 'p318', 'p454']
CASC15	['TB-97-1992', 'A93692', 'A82485']
CCNJ	['p179', 'p247', 'p454']
CDCA7	['p179', 'p247', 'p279']
CLEC1A	['p179', 'SEM', 'A89691']
CNTRL	['p179', 'p247', 'p454']
CXorf21	['p247', 'p318', 'p454']
EFCAB2	['A38481', 'A95941', 'A93692']
EIF4A2	['p279', 'p454', 'SEM']
ENTPD1-AS1	['p179', 'p247', 'p454']
EPC1	['p247', 'p454', 'SEM']
GFI1	['p160', 'p318', 'A93692']
GPR150	['RS411', 'TB-97-1992', 'TB-04-0576']
GPR174	['p179', 'p247', 'p454']
HESX1	['p247', 'R3595', 'R3652']
HFE	['p279', 'p454', 'TB-98-6292 ']
HIST1H1D	['p279', 'p454', 'TB-98-6292 ']
HIST1H1E	['p279', 'p454', 'TB-98-6292 ']
HIST1H1T	['p279', 'p454', 'TB-98-6292 ']
HIST1H2AD	['p279', 'p454', 'TB-98-6292 ']
HIST1H2AE	['p279', 'p454', 'TB-98-6292 ']
HIST1H2BC	['p279', 'p454', 'TB-98-6292 ']
HIST1H2BD	['p279', 'p454', 'TB-98-6292 ']
HIST1H2BE	['p279', 'p454', 'TB-98-6292 ']
HIST1H2BF	['p279', 'p454', 'TB-98-6292 ']
HIST1H2BG	['p279', 'p454', 'TB-98-6292 ']
HIST1H2BH	['p279', 'p454', 'TB-98-6292 ']
HIST1H3D	['p279', 'p454', 'TB-98-6292 ']
HIST1H3E	['p279', 'p454', 'TB-98-6292 ']
HIST1H3F	['p279', 'p454', 'TB-98-6292 ']
HIST1H4C	['p279', 'p454', 'TB-98-6292 ']
HIST1H4D	['p279', 'p454', 'TB-98-6292 ']
HIST1H4E	['p279', 'p454', 'TB-98-6292 ']
HIST1H4F	['p279', 'p454', 'TB-98-6292 ']
HIST1H4G	['p279', 'p454', 'TB-98-6292 ']
IRAK3	['p247', 'p318', 'SEM']
IRF2BP2	['p160', 'p186', 'TB-98-6292 ']
IRX1	['p279', 'p318', 'p454']
KIAA0895	['p179', 'p247', 'TB-97-1992']
LCP1	['p279', 'p318', 'p454']
LINC00899	['A93692', 'A89691', 'A82485']
LINC01806	['A93949', 'A70498', 'A80956']
LOC101927557	['p160', 'p179', 'A58548']
LOC101929512	['A93949', 'A70498', 'A80956']
LOC101930370	['p179', 'RS411', 'TB-97-1992']
LOC102031319	['p247', 'p454', 'SEM']
LOC102546299	['SEM', 'RS411', 'R3652']
MAP3K1	['p279', 'p318', 'p454']
MIR1248	['p279', 'p454', 'SEM']
MIR3142	['p179', 'p247', 'p454']
MIR3142HG	['p179', 'p247', 'p454']
MIR3619	['A93692', 'A89691', 'A82485']
MIR4437	['p186', 'p214', 'p454']
MIR4763	['A93692', 'A89691', 'A82485']
MIRLET7A3	['A93692', 'A89691', 'A82485']
MIRLET7B	['A93692', 'A89691', 'A82485']
MIRLET7BHG	['A93692', 'A89691', 'A82485']
NEGR1	['p179', 'p247', 'RS411']
NRIP1	['KOPN8', 'TB-97-1992', 'TB-04-0576']
PAM	['p247', 'p454', 'TB-97-1992']
PCDH9	['p186', 'KOPN8', 'TB-04-0576']
PIK3C3	['p179', 'p247', 'TB-05-1939']
PRR34	['A93692', 'A89691', 'A82485']
PRR34-AS1	['A93692', 'A89691', 'A82485']
PRSS12	['p179', 'SEM', 'RS411']
RBKS	['p247', 'p279', 'A93692']
RFC4	['p279', 'p454', 'SEM']
RFESD	['TB-97-1992', 'TB-04-0576', 'TB-99-5291']
RREB1	['p179', 'p318', 'p454']
SGIP1	['A93692', 'A89691', '148752']
SLC38A1	['KOPN8', 'RS411', 'TB-97-1992']
SNORA4	['p279', 'p454', 'SEM']
SNORA63	['p279', 'p454', 'SEM']
SNORA81	['p279', 'p454', 'SEM']
SNORD2	['p279', 'p454', 'SEM']
SOX4	['p454', 'A93692', 'A82485']
SPATA9	['TB-97-1992', 'TB-04-0576', 'TB-99-5291']
SPTBN1	['p179', 'p279', 'RS411']
ST8SIA4	['p160', 'p454', 'TB-97-1992']
STARD3NL	['p279', 'p318', 'p454']
TANK	['A93949', 'A70498', 'A80956']
TBC1D14	['p179', 'p247', 'SEM']
TCTEX1D1	['A93692', 'A89691', '148752']
TRA2A	['p179', 'p279', 'p318']
TRPS1	['A38481', 'A93949', 'A89691']
WIPF1	['p186', 'p279', 'SEM']
ZNF516	['A109016', 'A93692', 'R3652']
ADCY9	['p179', 'A93692']
ADD3	['p279', 'p454']
ADGRG6	['A109016', 'A89691']
AHR	['TB-11-3295', 'A95941']
AKAP13	['p318', 'p454']
AMD1	['p279', 'p454']
ANGPT1	['p247', 'TB-05-1939']
ANP32B	['A93692', 'A82485']
ARHGDIB	['p186', 'p318']
ARMC12	['p318', 'p454']
ATF7	['p179', 'SEM']
BAZ1A	['p318', 'A93692']
C5orf66	['A70498', 'A82485']
CCDC146	['A93692', 'A82485']
CCL28	['p247', 'TB-97-1992']
CCNL1	['p247', 'p318']
CD58	['p160', 'p186']
CDC14A	['A93692', 'A82485']
CEP78	['p247', 'SEM']
CGAS	['p179', 'p279']
CLEC14A	['p279', 'p454']
CNST	['p247', 'p318']
COL19A1	['KOPN8', 'TB-04-0576']
CPNE8	['p247', 'SEM']
DCAF16	['p186', 'TB-97-1992']
DIS3L	['p247', 'R3652']
DLEU7	['TB-97-1992', 'R3652']
DLEU7-AS1	['TB-97-1992', 'R3652']
DUSP6	['p318', 'p454']
DYNC1I1	['A109016', 'A93692']
EBLN3P	['p186', 'p247']
EREG	['A89691', 'A82485']
ESYT2	['p318', 'A58548']
FANCL	['A95941', 'A82485']
FGL2	['A93692', 'A82485']
FHL1	['SEM', 'R3595']
FMNL2	['SEM', 'RS411']
FOXL2	['p247', 'TB-05-1939']
FOXL2NB	['p247', 'TB-05-1939']
GOLGA8A	['KOPN8', 'A89691']
GOLPH3	['p318', 'RS411']
GPM6B	['p247', 'R3652']
GPR18	['p179', 'p247']
GPR88	['A93692', 'A82485']
HEMGN	['A93692', 'A82485']
HGF	['A109016', 'A93692']
HHEX	['p160', 'R3652']
HIST1H2AI	['p454', 'TB-98-6292 ']
HIST1H2AJ	['p454', 'TB-98-6292 ']
HIST1H2AK	['p454', 'TB-98-6292 ']
HIST1H2BL	['p454', 'TB-98-6292 ']
HIST1H2BM	['p454', 'TB-98-6292 ']
HIST1H2BN	['p454', 'TB-98-6292 ']
HIST1H3H	['p454', 'TB-98-6292 ']
HIST1H4J	['p454', 'TB-98-6292 ']
HIST1H4K	['p454', 'TB-98-6292 ']
IKZF2	['SEM', 'TB-97-1992']
INO80D	['p179', 'p454']
IQCJ-SCHIP1	['R3595', 'R3652']
IRAK1BP1	['KOPN8', 'TB-04-0576']
ITGB8	['SEM', 'A80956']
KCNK12	['p247', 'p279']
KCNQ5	['p160', 'p179']
KIF18A	['p160', 'TB-97-1992']
KIF9-AS1	['p179', 'p247']
LEF1	['p186', 'SEM']
LEF1-AS1	['p186', 'SEM']
LEMD3	['SEM', 'RS411']
LEPROTL1	['p279', 'p454']
LINC01268	['TB-04-0576', 'A93692']
LINC01391	['p247', 'TB-05-1939']
LINC01475	['A109016', 'A89691']
LOC100506403	['SEM', 'RS411']
LOC101927811	['SEM', 'A80956']
LOC101928896	['SEM', 'RS411']
LOC102724020	['A93692', 'A89691']
LOC283299	['p247', 'R3652']
LOC285847	['p318', 'p454']
LRCH1	['p247', 'RS411']
MARCKS	['TB-04-0576', 'A93692']
MBP	['p279', 'p454']
MECOM	['A93949', 'A89691']
METTL15	['p160', 'TB-97-1992']
MIR1233-1	['KOPN8', 'A89691']
MIR3118-2	['TB-97-1992', 'A80956']
MIR3128	['p279', 'p318']
MIR548AC	['p160', 'p186']
MIR548C	['p179', 'p454']
MIR5701-1	['TB-97-1992', 'A80956']
MIR7852	['p247', 'p454']
MIR99AHG	['SEM', 'RS411']
MPPED2	['A109016', 'TB-04-0576']
MRPL1	['p279', 'p454']
MTO1	['p179', 'p279']
NARS2	['SEM', 'RS411']
NCALD	['p160', 'p186']
NCAPG	['p186', 'TB-97-1992']
NCK2	['SEM', 'RS411']
NEIL3	['A40725', 'TB-97-1992']
NFE2L2	['p279', 'p318']
NFKB1	['A58548', 'TB-99-5291']
NFS1	['p247', 'p318']
NIPA2	['A109016', 'A82485']
NKX2-3	['A109016', 'A89691']
OR4M2	['TB-97-1992', 'A80956']
P2RY1	['A89691', 'A80956']
PDCD6IP	['A109016', 'A82485']
PDE4B	['p160', 'p186']
PITPNC1	['SEM', 'RS411']
PLCB1	['p247', 'RS411']
POTEB2	['TB-97-1992', 'A80956']
PRDM8	['p454', 'A93692']
PROK2	['TB-99-5291', 'A93692']
PRR16	['A89691', 'A82485']
PTPRR	['SEM', 'RS411']
RASSF3	['p179', 'p454']
RBM39	['p247', 'p318']
RDX	['p454', 'SEM']
RNF217	['A89691', 'A82485']
RNF217-AS1	['A89691', 'A82485']
ROMO1	['p247', 'p318']
RTKN2	['RS411', 'TB-97-1992']
SCHIP1	['R3595', 'R3652']
SERINC5	['p179', 'p247']
SETD2	['p179', 'p247']
SLC2A14	['R3595', 'R3652']
SLC39A8	['p279', 'p454']
SMIM3	['p279', 'p318']
SYDE2	['TB-04-0576', 'A80956']
TANC1	['A89691', 'A80956']
TBC1D8	['SEM', 'RS411']
TEC	['SEM', 'RS411']
TFB2M	['p247', 'p318']
TMCO1	['p179', 'p247']
TNRC18	['p247', 'TB-05-1939']
TPH2	['SEM', 'RS411']
TRMO	['A93692', 'A82485']
TSHZ1	['p179', 'p247']
TWF1	['KOPN8', 'TB-04-0576']
UBAC2	['p179', 'p247']
UCK2	['p179', 'p247']
UNC5C	['A38481', 'A93692']
VMP1	['p247', 'p279']
VPS54	['p247', 'R3652']
VRK2	['A95941', 'A82485']
WDFY1	['A95941', 'A93692']
WNK1	['TB-04-0576', 'TB-98-6292 ']
WT1	['p179', 'p247']
WT1-AS	['p179', 'p247']
XYLT1	['p454', 'A58548']
ZADH2	['p179', 'p247']
ZBTB16	['p318', 'A93692']
ZBTB33	['A109016', 'A93692']
ZFHX3	['SEM', 'RS411']
ZFYVE9	['p247', 'p454']
ZKSCAN8	['p247', 'p454']
ZSCAN16-AS1	['p247', 'p454']
ADAMTS19	['A107909']
ADAMTS3	['TB-92-0488']
ADGRL2	['A93692']
ADGRL3	['SEM']
AGPS	['p318']
AIF1L	['148752']
AK5	['p454']
AKAP7	['A80956']
ANKMY2	['p318']
ANXA1	['p318']
AP4B1-AS1	['p318']
APLP2	['p318']
APP	['SEM']
APTX	['p318']
ARAP2	['A89691']
ARHGAP11B	['p186']
ARHGAP25	['p454']
ARHGEF10	['A93692']
ARL14EP	['A109016']
ARL6IP5	['p160']
ARL8B	['p318']
ASF1A	['p454']
ASPH	['p247']
ATAD2	['TB-97-1992']
ATP1B3	['p247']
B4GALT6	['p160']
BAALC	['TB-97-1992']
BAALC-AS2	['TB-97-1992']
BAG4	['p318']
BAHCC1	['p186']
BBS7	['TB-97-1992']
BDH2	['TB-97-1992']
BEST1	['p318']
BICD1	['R3652']
BMP2K	['p454']
BMPR1B	['A70498']
BMPR1B-DT	['A70498']
BMS1P2	['A89691']
BNIP2	['p318']
BOLA2	['p247']
BORA	['A109016']
BTG1	['p318']
BUB3	['A93692']
BZW2	['p318']
C11orf54	['p318']
C3orf38	['p247']
C5orf66-AS1	['A82485']
C8orf44-SGK3	['SEM']
CACNA2D1	['A109016']
CACNB4	['SEM']
CALM2	['p454']
CARD8	['p318']
CARD8-AS1	['p318']
CASC11	['p454']
CCDC117	['p247']
CCDC88A	['p454']
CCNA2	['TB-97-1992']
CD164	['p318']
CD1B	['TB-97-1992']
CD302	['A95941']
CD44	['p179']
CDCA7L	['p318']
CDH9	['A89691']
CDKL1	['R3652']
CEACAM21	['p454']
CEP295	['p318']
CEP95	['p318']
CFLAR	['p318']
CGGBP1	['p247']
CHSY1	['p318']
CHUK	['p318']
CKLF	['p454']
CKLF-CMTM1	['p454']
CLCN3	['R3652']
CLEC12B	['A89691']
CLEC1B	['A93692']
CLK1	['p318']
CLTC	['p454']
CNOT6L	['p454']
COBLL1	['TB-97-1992']
COL23A1	['p318']
COQ5	['p318']
CPNE1	['p318']
CPSF6	['p454']
CRTC3	['R3595']
CSGALNACT1	['p318']
CSGALNACT2	['p318']
CSTF3	['TB-97-1992']
CSTF3-DT	['TB-97-1992']
CTHRC1	['TB-97-1992']
CUL1	['SEM']
CXCR4	['p279']
CYTH1	['A58548']
DAD1	['p454']
DARS	['TB-97-1992']
DARS-AS1	['TB-97-1992']
DCK	['TB-97-1992']
DDX3X	['p318']
DDX5	['p318']
DENND1B	['A40725']
DENND4A	['A58548']
DEPDC1	['TB-97-1992']
DEPDC1-AS1	['TB-97-1992']
DHRS3	['p454']
DIAPH1	['p318']
DIDO1	['p318']
DLG1	['SEM']
DNAJA1	['p318']
DTHD1	['A89691']
DUSP1	['p318']
DYRK1A	['TB-97-1992']
ECHDC1	['SEM']
EDEM1	['p318']
EEA1	['p318']
EGLN1	['RS411']
EIF4E3	['A93692']
ELF2	['p318']
EMCN	['CD34']
ENSA	['p318']
EPHA7	['p279']
ERBIN	['p454']
ERLIN1	['p318']
EXOSC9	['TB-97-1992']
FAM133B	['p247']
FAM169A	['A80956']
FAM227B	['TB-98-6292 ']
FAR2	['p454']
FBXL4	['RS411']
FCHSD2	['p318']
FENDRR	['A89691']
FGD4	['A38481']
FGF7	['TB-98-6292 ']
FIBCD1	['148752']
FLI1	['p454']
FLJ13224	['p318']
FLJ20021	['p454']
FLJ31356	['p454']
FLJ34503	['A93692']
FNDC3B	['p318']
FOS	['p318']
FOSL2	['p454']
FOXF1	['A89691']
FOXO1	['p318']
FRAT1	['p318']
FRAT2	['p318']
FRMD4B	['RS411']
FRMD8	['p318']
FTH1	['p318']
FTO	['A89691']
FZD6	['TB-97-1992']
GABARAPL1	['A89691']
GALC	['p454']
GAS7	['KOPN8']
GEN1	['p454']
GFRA1	['TB-97-1992']
GHR	['RS411']
GLMN	['p160']
GLRX	['TB-97-1992']
GNA12	['p247']
GNAS	['p318']
GNAZ	['148752']
GOLGA8B	['KOPN8']
GPR27	['A93692']
GPR65	['p454']
GXYLT2	['TB-97-1992']
GYPE	['SEM']
HDAC3	['p318']
HDAC4	['p318']
HENMT1	['R3652']
HERC2	['A82485']
HHIP	['TB-97-1992']
HHIP-AS1	['TB-97-1992']
HIPK1	['p318']
HIPK1-AS1	['p318']
HIST1H1A	['TB-98-6292 ']
HIST1H1B	['TB-98-6292 ']
HIST1H1C	['TB-98-6292 ']
HIST1H2AB	['TB-98-6292 ']
HIST1H2AG	['TB-98-6292 ']
HIST1H2AH	['TB-98-6292 ']
HIST1H2AL	['TB-98-6292 ']
HIST1H2AM	['TB-98-6292 ']
HIST1H2BB	['TB-98-6292 ']
HIST1H2BJ	['TB-98-6292 ']
HIST1H2BK	['TB-98-6292 ']
HIST1H2BO	['TB-98-6292 ']
HIST1H3A	['TB-98-6292 ']
HIST1H3B	['TB-98-6292 ']
HIST1H3C	['TB-98-6292 ']
HIST1H3I	['TB-98-6292 ']
HIST1H3J	['TB-98-6292 ']
HIST1H4A	['TB-98-6292 ']
HIST1H4B	['TB-98-6292 ']
HIST1H4I	['TB-98-6292 ']
HIST1H4L	['TB-98-6292 ']
HMGB2	['A58548']
HMX2	['A93692']
HMX3	['A93692']
HNRNPC	['p318']
HNRNPF	['p318']
IGF1R	['SEM']
IL4	['TB-97-1992']
IRS2	['p318']
IRX2	['p454']
ITM2B	['p454']
ITSN2	['p247']
JARID2	['RS411']
KALRN	['TB-92-0488']
KBTBD11	['A93692']
KBTBD11-OT1	['A93692']
KCMF1	['p279']
KCNS3	['A93949']
KCTD3	['SEM']
KDM6A	['p454']
KIF20B	['TB-97-1992']
KIF3A	['TB-97-1992']
KLF12	['TB-97-1992']
KLF6	['p318']
KLRC2	['SEM']
LAMC3	['148752']
LDB2	['p454']
LETM2	['p318']
LIMS1	['p179']
LINC00092	['p247']
LINC01058	['p279']
LINC01126	['p186']
LINC01256	['KOPN8']
LINC01526	['A109016']
LINC01619	['p318']
LINC01792	['p186']
LINC01816	['TB-98-6292 ']
LINC02181	['A89691']
LIPC	['RS411']
LMO4	['p318']
LOC100128317	['A93692']
LOC100130370	['p186']
LOC100130691	['p318']
LOC101926942	['RS411']
LOC101927356	['A109016']
LOC101927359	['KOPN8']
LOC101927630	['A95941']
LOC101927636	['SEM']
LOC101927932	['p318']
LOC101928617	['p318']
LOC101928725	['p454']
LOC101929538	['p454']
LOC101929633	['TB-97-1992']
LOC102724058	['RS411']
LOC105372672	['R3652']
LOC105377348	['p454']
LOC388242	['p247']
LOC439933	['A89691']
LOC441086	['A80956']
LOC730668	['A89691']
LRR1	['R3652']
LRRFIP1	['p318']
LSM1	['p318']
LY75-CD302	['A95941']
LYN	['p318']
LYST	['p318']
MACF1	['p454']
MALAT1	['p318']
MAML3	['p279']
MAP4K4	['SEM']
MAPK1	['p318']
MBNL3	['R3652']
MCM9	['p454']
MCOLN2	['TB-04-0576']
MCOLN3	['TB-04-0576']
MDFIC	['p454']
MED12L	['SEM']
MEMO1	['p454']
METTL4	['p247']
MICAL3	['TB-92-0488']
MINDY2	['p454']
MIR1258	['TB-04-0576']
MIR1304	['p318']
MIR1537	['p318']
MIR3064	['p318']
MIR3143	['TB-98-6292 ']
MIR4432HG	['p179']
MIR4470	['p247']
MIR4740	['p186']
MIR4785	['TB-04-0576']
MIR5047	['p318']
MIR548AA2	['SEM']
MIR550A3	['A80956']
MIR612	['p318']
MLLT3	['A93692']
MMAA	['TB-97-1992']
MME	['TB-97-1992']
MND1	['TB-97-1992']
MOB1B	['TB-97-1992']
MPHOSPH9	['TB-97-1992']
MRPS27	['RS411']
MSGN1	['p454']
MSL2	['p454']
MSR1	['TB-97-1992']
MYC	['p454']
MYO3A	['TB-97-1992']
MYOT	['A82485']
MZT1	['A109016']
NAA16	['p318']
NADK2	['p454']
NCOA7	['p454']
NCOR1	['p179']
NDC80	['p247']
NDNF	['A93692']
NDST3	['TB-97-1992']
NEAT1	['p318']
NEGR1-IT1	['p247']
NEMP2	['p179']
NEUROG1	['A89691']
NFIA	['A80956']
NFKBIZ	['p318']
NIPSNAP3B	['p247']
NKD1	['TB-00-0694']
NOX3	['RS411']
NR5A2	['p318']
NSD3	['p318']
NSMAF	['TB-97-1992']
OSBPL1A	['R3652']
OTUD4	['TB-97-1992']
OVCH1-AS1	['SEM']
PAIP1	['TB-97-1992']
PCDH10	['KOPN8']
PCDH9-AS3	['KOPN8']
PCDH9-AS4	['KOPN8']
PCDHGA1	['p454']
PCDHGA10	['p454']
PCDHGA11	['p454']
PCDHGA12	['p454']
PCDHGA2	['p454']
PCDHGA3	['p454']
PCDHGA4	['p454']
PCDHGA5	['p454']
PCDHGA6	['p454']
PCDHGA7	['p454']
PCDHGA8	['p454']
PCDHGA9	['p454']
PCDHGB1	['p454']
PCDHGB2	['p454']
PCDHGB3	['p454']
PCDHGB4	['p454']
PCDHGB5	['p454']
PCDHGB6	['p454']
PCDHGB7	['p454']
PCDHGC3	['p454']
PCDHGC4	['p454']
PCDHGC5	['p454']
PDE4DIP	['p179']
PDZRN4	['A80956']
PEX13	['SEM']
PEX5L	['TB-97-1992']
PHACTR2	['A89691']
PHF21A	['CD34']
PIGBOS1	['p318']
PIGL	['p179']
PITPNM2	['TB-97-1992']
PITX1	['A82485']
PKD2L2	['A82485']
PLCB4	['A93692']
PLCL2	['RS411']
PLD1	['RS411']
PLEK	['p454']
PLK4	['TB-97-1992']
POLG2	['p318']
POU2F1	['p454']
PPIL2	['148752']
PPM1F	['148752']
PPP1R3G	['p179']
PPP3CA	['p454']
PPP3CC	['p247']
PPP4R3A	['p454']
PRDM5	['A93692']
PSMA1	['SEM']
PTCH1	['p247']
PTPN22	['p318']
PUS10	['SEM']
QPRT	['p247']
QRSL1	['KOPN8']
RAB11A	['A58548']
RAB27A	['p318']
RAB36	['148752']
RANBP9	['p318']
RAP1GDS1	['TB-97-1992']
RAPGEF4	['KOPN8']
RBM12	['p318']
RBMS1	['TB-04-0576']
REV3L	['p247']
RGCC	['p318']
RGPD3	['A109016']
RGPD4	['A109016']
RIMS2	['TB-97-1992']
RNF10	['p318']
ROBO1	['SEM']
ROBO2	['TB-11-3295']
RPAP2	['p160']
RPS29	['R3652']
RSBN1	['p318']
RSPH14	['148752']
SAMD13	['A93692']
SAMHD1	['p318']
SCCPDH	['R3652']
SCN1A	['RS411']
SCN1A-AS1	['RS411']
SDCBP	['TB-97-1992']
SEMA3A	['SEM']
SENCR	['p454']
SESTD1	['SEM']
SGK3	['SEM']
SH2D1A	['TB-97-1992']
SH2D7	['p454']
SIK3	['p247']
SIMC1	['p318']
SINHCAF	['p318']
SKAP1	['A70498']
SLAIN1	['RS411']
SLC22A16	['R3652']
SLC38A11	['TB-97-1992']
SLC9B2	['TB-97-1992']
SLX1A	['p247']
SLX1A-SULT1A3	['p247']
SMAD1-AS1	['A93692']
SMAD9	['RS411']
SMC6	['p454']
SMCHD1	['p247']
SMU1	['p318']
SNHG8	['SEM']
SNORA1	['p318']
SNORA18	['p318']
SNORA24	['SEM']
SNORA25	['p318']
SNORA32	['p318']
SNORA40	['p318']
SNORA8	['p318']
SNORD5	['p318']
SNORD6	['p318']
SNRK	['p318']
SOCS6	['p247']
SOD2	['p318']
SPATS2L	['RS411']
SPN	['p247']
SPRY2	['p279']
SPTLC2	['SEM']
SRGN	['p318']
SRSF3	['p318']
SSBP2	['p186']
SSPN	['A80956']
STAG2	['TB-97-1992']
STK39	['p247']
STPG4	['p454']
STT3B	['TB-97-1992']
SULT1A4	['p247']
SYT1	['p454']
TAB2	['p454']
TAF1D	['p318']
TAOK3	['SEM']
TARBP1	['p247']
TBC1D2B	['p454']
TBK1	['p247']
TBL1XR1	['TB-97-1992']
TENT5A	['A109016']
THADA	['p186']
THRA1/BTR	['A70498']
TK2	['p454']
TLE4	['p318']
TLK1	['RS411']
TMEM255A	['A93692']
TNFAIP8	['A58548']
TNKS	['RS411']
TP53BP2	['p318']
TRAF3IP2-AS1	['p247']
TRHDE	['SEM']
TRHDE-AS1	['SEM']
TRIM2	['TB-97-1992']
TSHR	['TB-97-1992']
TSPAN14	['p318']
UBA3	['p160']
UBE2D3	['p454']
UBE2J1	['p454']
UBE2N	['p454']
UNC5D	['TB-92-0488']
USP24	['p318']
USP25	['RS411']
VLDLR	['p179']
VLDLR-AS1	['p179']
VTA1	['A109016']
WDR63	['TB-04-0576']
WEE1	['p186']
WTAP	['p318']
XBP1	['p247']
XPO1	['SEM']
XPOT	['p247']
ZFAND5	['p318']
ZFP36L2	['p186']
ZFX	['A58548']
ZFX-AS1	['A58548']
ZNF114	['p318']
ZNF292	['p454']
ZNF385B	['TB-04-0576']
ZNF532	['A109016']
ZNF654	['p247']
ZNF827	['TB-97-1992']
ZNRF2	['A58548']
