# Supplementary material for: MLL oncoprotein levels influence leukemia lineage identities
Source: Nat Commun. 2024 Oct 29;15:9341. doi: 10.1038/s41467-024-53399-8 (PMC11522475; doi:10.1038/s41467-024-53399-8)
Supplement: Supplementary file 5 — Supplementary Dataset 3 [file 41467_2024_53399_MOESM5_ESM.xlsx]

## Sheet: Sheet1
Supplementary Data 3: Table of top oncoprotein peaks and genes that contribute to PC1 and PC2
PC1 Genes	PC1 Features (hg38)	PC1 Loading	PC1 Loading Squared	PC1 Rank		PC2 Genes	PC2 Features (hg38)	PC2 Loading	PC2 Loading Squared	PC2 Rank
LINC01222, LINC01221	chr1:198964424-199025101	0.103803	0.010775	1		SKAP2	chr7:26655269-26767358	0.162427	0.0263826	1
GNAQ	chr9:77931156-78040906	0.103025	0.0106141	2		GOLGA8M	chr15:28707474-28837319	0.152559	0.0232742	2
PAN3, FLT1	chr13:28194009-28301278	0.0999278	0.00998556	3		LOC283683	chr15:22613681-22766644	0.144973	0.0210171	3
ZCCHC7	chr9:37107573-37365579	0.0972724	0.00946191	4		SKAP2	chr7:26770107-26874733	0.144838	0.0209782	4
TAPT1, TAPT1-AS1	chr4:16152184-16245766	0.0923232	0.00852357	5		SENP6	chr6:75582079-75683971	0.136338	0.0185881	5
AHI1	chr6:135392003-135444848	0.0910656	0.00829295	6		GOLGA8R	chr15:30410146-30493263	0.129961	0.0168897	6
MIR181B1, MIR181A1, MIR181A1HG	chr1:198827726-198956617	0.0884597	0.00782512	7		ZNF521	chr18:25158848-25362589	0.128389	0.0164838	7
FLT3	chr13:28062154-28110626	0.0879534	0.0077358	8		COMMD3, COMMD3-BMI1, BMI1, SPAG6	chr10:22263916-22396652	0.127753	0.0163208	8
ELF1	chr13:40954992-41029520	0.087406	0.00763981	9		GOLGA8O	chr15:32452586-32485069	0.127315	0.0162092	9
MIR1296, JMJD1C-AS1, JMJD1C, REEP3	chr10:63337520-63637208	0.0869117	0.00755365	10		.	chr15:30527449-30560313	0.125224	0.015681	10
.	chr6:156148034-156244570	0.0849755	0.00722083	11		LOC100130992	chr10:22218927-22263398	0.124025	0.0153822	11
TBC1D5	chr3:17927164-18001846	0.0842292	0.00709456	12		LINC02256, GOLGA8N, ARHGAP11A	chr15:32508393-32626883	0.115906	0.0134342	12
LINC01221	chr1:199025265-199047872	0.0836781	0.00700203	13		NKAIN2	chr6:123798056-123891839	0.115644	0.0133734	13
IGF2BP2	chr3:185792250-185830604	0.0835671	0.00698346	14		MIR1915, SKIDA1, CASC10, MLLT10	chr10:21487706-21628387	0.1133	0.0128369	14
TEX41	chr2:144641150-144719115	0.0829371	0.00687857	15		H2AFY	chr5:135381318-135442490	0.112688	0.0126985	15
ERG	chr21:38463936-38509820	0.0828856	0.00687003	16		PBX3	chr9:125805053-125943190	0.109917	0.0120817	16
PAX5	chr9:36975059-37049232	0.0822426	0.00676385	17		SNCA-AS1, SNCA, MMRN1	chr4:89812867-89924097	0.108708	0.0118174	17
MBNL1-AS1, TMEM14EP, MBNL1	chr3:152170789-152420359	0.0814744	0.00663808	18		SNX10, LOC441204	chr7:26351875-26413870	0.104563	0.0109335	18
MED13L	chr12:116251570-116285554	0.0794693	0.00631537	19		SOCS2, SOCS2-AS1	chr12:93543178-93615713	0.10042	0.0100841	19
NRBF2, JMJD1C	chr10:63149627-63283244	0.0775837	0.00601924	20		CRADD, LOC101928731	chr12:93668133-93795739	0.100094	0.0100187	20
BCL11A	chr2:60510390-60578481	0.0757415	0.00573677	21		RNF220	chr1:44376690-44498460	0.0965559	0.00932303	21
ZC3H12C	chr11:110081320-110171709	0.0755793	0.00571223	22		HOXA1, HOXA2, HOXA4, HOXA5, HOXA7, HOXA10-AS, MIR196B, HOXA10, HOXA11, HOXA11-AS, HOTTIP, HOTAIRM1, HOXA6, HOXA9, HOXA10-HOXA9, HOXA13, HOXA3, HOXA-AS2, HOXA-AS3	chr7:27085104-27214094	0.0958311	0.00918359	22
MIR4466, ARID1B	chr6:156767198-157094911	0.0752085	0.00565632	23		ZNF521	chr18:25110745-25129237	0.0873599	0.00763175	23
GNAQ	chr9:77863552-77931147	0.0749792	0.00562188	24		MEIS1-AS3, MEIS1-AS2, MEIS1, LINC01798	chr2:66408623-66599345	0.0873055	0.00762225	24
ZEB2-AS1, ZEB2, LINC01412	chr2:144389878-144612383	0.072644	0.00527715	25		ZEB2-AS1, ZEB2, LINC01412	chr2:144389878-144612383	0.0868706	0.00754651	25
MIR620, MED13L	chr12:116043659-116251476	0.0723765	0.00523835	26		.	chr5:42903871-42924499	0.0843176	0.00710945	26
PROM1	chr4:16018629-16090962	0.0720986	0.00519821	27		SATB1, TBC1D5, SATB1-AS1	chr3:18333931-18463924	0.0833452	0.00694643	27
PAN3	chr13:28118403-28167488	0.0717125	0.00514269	28		NIPA1	chr15:22783443-22791820	0.0820335	0.0067295	28
EMB	chr5:50413873-50450746	0.0714584	0.0051063	29		LINC01372	chr7:67320006-67339425	0.0792936	0.00628748	29
MYB	chr6:135161073-135232481	0.0710354	0.00504603	30		DNAJC1	chr10:21949464-22013605	0.0787151	0.00619607	30
BANK1	chr4:101782814-101847365	0.0703296	0.00494626	31		LOC51145, PBX3	chr9:125742172-125778170	0.0780176	0.00608674	31
LOC101927497, CDK6	chr7:92597135-92880617	0.0701582	0.00492217	32		.	chr15:28659466-28667201	0.0777978	0.00605249	32
RNF220	chr1:44376690-44498460	0.0698242	0.00487542	33		GUCY1A1	chr4:155611519-155743737	0.0775926	0.00602061	33
LINC01122	chr2:58750896-58799509	0.068894	0.00474638	34		MBNL1-AS1, TMEM14EP, MBNL1	chr3:152170789-152420359	0.0764295	0.00584146	34
MIR16-1, MIR15A, DLEU2, DLEU1	chr13:50024318-50099596	0.0671286	0.00450625	35		IL12RB2	chr1:67292590-67325400	0.0763215	0.00582497	35
NR3C1	chr5:143385328-143420991	0.0670227	0.00449205	36		CCDC144NL-AS1, CCDC144NL, LOC339260	chr17:20822841-20869186	0.0761587	0.00580015	36
LINC02202, EBF1	chr5:159082128-159112694	0.0668014	0.00446243	37		MIR1296, JMJD1C-AS1, JMJD1C, REEP3	chr10:63337520-63637208	0.0760657	0.00578599	37
PTPRC	chr1:198632633-198778188	0.0665664	0.00443109	38		ANXA2R, LOC153684, LOC648987, LOC100506639	chr5:42924509-43093254	0.074146	0.00549763	38
CCDC26	chr8:129545389-129578509	0.066492	0.00442118	39		NKAIN2	chr6:123918507-123926404	0.0737731	0.00544247	39
AHI1	chr6:135269510-135292833	0.0660593	0.00436383	40		.	chr1:207932740-207969238	0.0729291	0.00531866	40
MIR548AQ, IGF2BP2	chr3:185756619-185776041	0.0660296	0.00435991	41		.	chr4:89485385-89489989	0.0716316	0.00513108	41
ZNF280D, LOC145783, TCF12	chr15:56912864-56991409	0.0657384	0.00432154	42		.	chr1:149739347-149752661	0.0707416	0.00500438	42
DNTT	chr10:96280435-96317882	0.0655651	0.00429878	43		.	chr3:152070626-152114825	0.0694301	0.00482054	43
TCF12	chr15:57076388-57124700	0.0641045	0.00410938	44		PDE4D	chr5:59032999-59043402	0.0677762	0.00459361	44
PAN3	chr13:28170129-28193767	0.0639341	0.00408757	45		MEF2C, MEF2C-AS1	chr5:88721596-88962685	0.0657037	0.00431697	45
CPEB2, CPEB2-DT, LOC101929095	chr4:14998243-15059020	0.0639198	0.00408574	46		.	chr21:15429805-15450028	0.0653139	0.0042659	46
MEF2C, MEF2C-AS1	chr5:88721596-88962685	0.0637724	0.00406692	47		TCF4	chr18:55392018-55426812	0.0652229	0.00425403	47
ATP8B4	chr15:50074842-50121818	0.0631044	0.00398216	48		LOC101927497, CDK6	chr7:92597135-92880617	0.0647324	0.00419029	48
ETV6	chr12:11718487-11816854	0.0628568	0.00395098	49		ZNF521	chr18:25139222-25158639	0.0638007	0.00407053	49
RUNX1, LOC101928269	chr21:34863789-34960049	0.062678	0.00392854	50		DACH1	chr13:71846424-71902954	0.0637598	0.00406531	50
CDKN1B, MIR613, APOLD1, DDX47	chr12:12710629-12765486	0.062502	0.00390649	51		LOC643072, BAZ2B	chr2:159583758-159625944	0.0628776	0.00395359	51
LAMP5-AS1, LAMP5	chr20:9502756-9520734	0.0621633	0.00386427	52		.	chr1:143828995-143843157	0.0628286	0.00394744	52
KMT2E, SRPK2	chr7:104965908-105123390	0.0621334	0.00386056	53		.	chr7:93040693-93059931	0.0627598	0.00393879	53
.	chr21:15429805-15450028	0.061601	0.00379469	54		PDE4D	chr5:59252649-59301714	0.0621948	0.00386819	54
SOCS2, SOCS2-AS1	chr12:93543178-93615713	0.0611919	0.00374445	55		MYB	chr6:135161073-135232481	0.0621393	0.00386129	55
MEIS1-AS3, MEIS1-AS2, MEIS1, LINC01798	chr2:66408623-66599345	0.0610534	0.00372752	56		LINC02470, CLEC12A-AS1, CLEC2A, CLEC12A	chr12:9920094-9953032	0.0616905	0.00380572	56
ARPP21	chr3:35626138-35710020	0.0610266	0.00372424	57		TCF4	chr18:55303823-55358365	0.0614342	0.00377416	57
KLRC4, LOC101928100, KLRK1, KLRC4-KLRK1, KLRC3	chr12:10359232-10423570	0.0609172	0.0037109	58		LINC00938, ARID2	chr12:45712856-45850756	0.0604608	0.00365551	58
FOXP1	chr3:71371802-71412895	0.0605103	0.0036615	59		MBNL1	chr3:152421327-152479040	0.0603864	0.00364651	59
TBC1D5	chr3:17900940-17918757	0.0602088	0.0036251	60		.	chr1:121047401-121055646	0.0602159	0.00362595	60
IGF2BP2, IGF2BP2-AS1	chr3:185726801-185751218	0.059834	0.0035801	61		CD69, LOC374443, CLECL1, CLEC2D	chr12:9628938-9821264	0.0600012	0.00360015	61
EVI2A, OMG, EVI2B, NF1	chr17:31295966-31323888	0.059413	0.00352991	62		.	chr17:20799306-20814305	0.0598165	0.00357801	62
ETV6	chr12:11645261-11664285	0.05915	0.00349873	63		LINC00899, PRR34, MIR3619, MIRLET7A3, MIR4763, MIRLET7B, PRR34-AS1, MIRLET7BHG	chr22:46031266-46126250	0.0585331	0.00342613	63
CDK1	chr10:60776126-60796952	0.0588699	0.00346566	64		SPAG6	chr10:22427805-22446646	0.0579803	0.00336172	64
WBP4, ELF1	chr13:41048113-41077406	0.0587056	0.00344635	65		.	chr6:135138967-135157104	0.05787	0.00334893	65
MBNL1	chr3:152421327-152479040	0.0581777	0.00338465	66		TNPO1	chr5:72808952-72824258	0.0574988	0.00330611	66
MIR1284, FOXP1	chr3:71526508-71589185	0.0581568	0.00338221	67		.	chr15:22565020-22573628	0.0572917	0.00328234	67
C4orf36, AFF1-AS1, AFF1	chr4:86932032-86987862	0.0574448	0.00329991	68		ZNF521	chr18:25098730-25108940	0.0568475	0.00323164	68
BABAM2	chr2:27942706-27962270	0.0572771	0.00328067	69		.	chr3:87849231-87870033	0.0566131	0.00320504	69
CRADD, LOC101928731	chr12:93668133-93795739	0.0571237	0.00326312	70		GUCY1B1	chr4:155749162-155791116	0.0557483	0.00310787	70
BCAT1	chr12:24941201-24954128	0.0568067	0.003227	71		NKAIN2	chr6:123957290-123980924	0.0554994	0.00308019	71
TRA2B	chr3:185904238-185939128	0.056714	0.00321648	72		BAZ2B	chr2:159505822-159541214	0.055343	0.00306285	72
EBF1	chr5:159037326-159065619	0.0563191	0.00317184	73		GPR27, EIF4E3	chr3:71751592-71761044	0.0549094	0.00301504	73
UBASH3B	chr11:122652252-122761081	0.0562113	0.00315971	74
ANKRD28	chr3:15767789-15808668	0.0561667	0.00315469	75
WDR66, BCL7A	chr12:121999925-122036058	0.056059	0.00314261	76
ATP8B4	chr15:50048839-50072657	0.0560578	0.00314248	77
NR3C1	chr5:143330525-143384558	0.0556955	0.00310199	78
H2AFY	chr5:135381318-135442490	0.0555193	0.00308239	79
FOXP1	chr3:71413351-71473676	0.0553886	0.0030679	80
KLLN, PTEN	chr10:87857929-87885447	0.0553393	0.00306244	81
MIR3175, LINC01578, CHD2	chr15:92877691-92932466	0.0552793	0.0030558	82
AFF1	chr4:86997162-87029393	0.0550666	0.00303233	83
LPAR6, RB1	chr13:48397033-48414524	0.0545404	0.00297465	84
VAV3-AS1, VAV3	chr1:107946690-107968642	0.054338	0.00295261	85
