# Supplementary material for: MLL oncoprotein levels influence leukemia lineage identities
Source: Nat Commun. 2024 Oct 29;15:9341. doi: 10.1038/s41467-024-53399-8 (PMC11522475; doi:10.1038/s41467-024-53399-8)
Supplement: Supplementary file 6 — Supplementary Dataset 4 [file 41467_2024_53399_MOESM6_ESM.xlsx]

## Sheet: Sheet1
Supplementary Data 4: Table of lineage-switching B-ALL and AML-specific oncoprotein target genes
BALL Specific Oncoprotein Target Genes	BALL Specific Oncoprotein Features (hg38)	p279 Oncoprotein Score	p318 Oncoprotein Score	difference	z_score		Canonical AML Specific Oncoprotein Target Genes	Canonical AML Specific Oncoprotein Features (hg38)	p279	p318	difference	z_score		GMP-like AML Specific Oncoprotein Target Genes	GMP-like AML Specific Oncoprotein Features (hg38)	p279 Oncoprotein Score	p318 Oncoprotein Score	difference	z_score
BANK1	chr4:101782814-101847365	31.2854	2.3772	28.9082	3.62032		.	chr6:135138967-135157104	3.94382	19.0093	-15.0655	-1.98424		SPRY1	chr4:123395116-123402218	0.216891	15.3178	-15.1009	-1.98875
MSH6	chr2:47691457-47704289	25.851	-0.0592041	25.9102	3.23822		CCNL1	chr3:157139768-157163930	7.48848	23.5102	-16.0218	-2.10611		HNRNPF	chr10:43383555-43412753	6.61315	21.7773	-15.1642	-1.99682
MIR548AQ, IGF2BP2	chr3:185756619-185776041	27.7344	2.16742	25.567	3.19448		ZBTB16	chr11:114094852-114100558	1.93677	17.9865	-16.0497	-2.10968		BNIP2	chr15:59677370-59693042	2.93198	18.1582	-15.2262	-2.00472
BLNK	chr10:96228043-96247374	25.2432	-0.0405328	25.2837	3.15837		.	chr4:132263351-132270489	-0.0081942	16.2503	-16.2585	-2.13629		HNRNPC	chr14:21252845-21271383	4.77415	20.0434	-15.2692	-2.0102
.	chr1:207932740-207969238	25.2476	0.116344	25.1312	3.13894		JMJD1C	chr10:63316455-63335430	12.8588	29.166	-16.3072	-2.1425		SAMHD1	chr20:36936428-36954201	2.07516	17.6184	-15.5433	-2.04513
CD34	chr1:207878888-207928890	25.1411	0.0752175	25.0658	3.13061		AKAP13	chr15:85576924-85586078	8.31074	26.7765	-18.4658	-2.41761		FRAT2	chr10:97331146-97337792	0.27675	15.9945	-15.7177	-2.06736
.	chr1:198591945-198631438	22.1562	-0.00761644	22.1638	2.76073		YBX3	chr12:10716065-10726307	11.7813	30.397	-18.6157	-2.43672		MAPK1	chr22:21815143-21830499	0.587736	16.3345	-15.7468	-2.07106
.	chr12:116684872-116700212	24.2543	2.16277	22.0915	2.75152		KLRC4, LOC101928100, KLRK1, KLRC4-KLRK1, KLRC3	chr12:10359232-10423570	14.6637	33.4402	-18.7765	-2.45722		AP4B1-AS1, PTPN22, RSBN1	chr1:113799283-113817576	2.16065	17.9871	-15.8265	-2.08122
GALNT2	chr1:230206131-230218012	22.0827	0.118935	21.9638	2.73524		RUNX2, SUPT3H	chr6:45286336-45499963	0.920873	19.8615	-18.9406	-2.47813		IRS2	chr13:109783246-109792748	0.71452	16.5728	-15.8583	-2.08528
MPZL1	chr1:167737986-167768863	21.8059	0.26075	21.5451	2.68188		ELF1	chr13:41029652-41037388	10.3141	29.3916	-19.0775	-2.49557		TLE4	chr9:79567865-79588127	1.92078	18.2316	-16.3108	-2.14295
.	chr15:99503021-99516940	21.4353	0.163073	21.2723	2.64711		FKBP5	chr6:35582918-35589672	4.18862	23.3521	-19.1635	-2.50654		ELF2	chr4:139056973-139090901	1.79909	18.2461	-16.447	-2.16031
BANK1	chr4:101848379-101864848	20.665	-0.0534559	20.7185	2.57653		SAMSN1	chr21:14511288-14537175	4.16682	23.4077	-19.2409	-2.5164		DIDO1	chr20:62917227-62933622	1.96214	18.4823	-16.5202	-2.16964
BLNK	chr10:96252425-96277097	22.1637	1.47706	20.6866	2.57246		THSD7A	chr7:11687980-11709668	2.46272	22.6683	-20.2056	-2.63935		HIPK1-AS1, HIPK1	chr1:113924563-113950987	3.99658	20.698	-16.7014	-2.19274
IGF2BP2, IGF2BP2-AS1	chr3:185726801-185751218	23.7743	3.2159	20.5584	2.55612		NR3C1	chr5:143423710-143429934	-0.0459677	20.328	-20.3739	-2.66081		RANBP9	chr6:13701874-13714703	3.77291	20.7011	-16.9281	-2.22164
RUNX1, LOC101928269	chr21:34961040-34990775	22.1801	1.70356	20.4765	2.54568		SATB1, TBC1D5, SATB1-AS1	chr3:18333931-18463924	4.13856	24.7125	-20.574	-2.68631		ZFAND5	chr9:72353566-72367120	7.08767	24.0497	-16.9621	-2.22596
C11orf74	chr11:36615315-36632463	20.0259	-0.00637345	20.0322	2.48906		FLT3	chr13:28046990-28061604	14.8166	35.595	-20.7784	-2.71236		DDX3X	chrX:41329894-41342497	2.66459	19.7279	-17.0633	-2.23887
DNTT	chr10:96280435-96317882	27.5921	7.58169	20.0104	2.48628		PCNX1	chr14:70904315-70925063	5.5354	26.38	-20.8446	-2.7208		MIR1537, LYST	chr1:235847151-235872158	6.7213	23.895	-17.1737	-2.25293
.	chr21:38979089-38992559	20.1276	0.859672	19.268	2.39165		CDKN2C, FAF1	chr1:50953572-50991720	14.2003	35.1074	-20.9071	-2.72876		TMED10, NEK9	chr14:75122666-75133678	5.54652	22.7456	-17.199	-2.25616
.	chr10:96735653-96749661	20.3145	1.10238	19.2121	2.38454		CNST	chr1:246576059-246584283	4.39341	25.338	-20.9446	-2.73354		KLF6	chr10:3772501-3789007	7.84774	25.4802	-17.6325	-2.3114
ANTXR2	chr4:80123443-80144461	19.5661	0.605399	18.9607	2.35249		BAZ1A	chr14:34827654-34854914	2.50409	23.4526	-20.9485	-2.73404		CPNE1, RBM12	chr20:35647687-35667621	2.08211	20.2463	-18.1642	-2.37918
FOXP1, FOXP1-AS1	chr3:71292519-71325491	20.7663	1.86783	18.8985	2.34456		NR3C1	chr5:143309411-143323273	0.468395	22.0835	-21.6151	-2.819		ADD1	chr4:2857351-2873048	0.325372	18.7822	-18.4568	-2.41647
RAG2, RAG1	chr11:36563405-36580304	18.8623	-0.018766	18.8811	2.34234		ZC3H12C	chr11:110081320-110171709	0.02451	23.6833	-23.6588	-3.07948		NSD3, LETM2	chr8:38378467-38388781	5.43511	23.9909	-18.5558	-2.42909
GPR174	chrX:79143239-79173538	18.7779	-0.026133	18.804	2.33252		THSD7A	chr7:11827096-11837083	3.39006	28.0483	-24.6582	-3.20685		COL23A1	chr5:178493662-178503517	1.17708	19.8961	-18.719	-2.44989
WDR66, BCL7A	chr12:121999925-122036058	21.9269	3.2321	18.6948	2.3186		NT5C2	chr10:103144134-103156121	0.688905	25.8972	-25.2083	-3.27696		RAB27A, PIGBOS1	chr15:55274478-55291704	1.37588	20.2229	-18.847	-2.4662
TCF4	chr18:55303823-55358365	19.1139	0.660985	18.4529	2.28777		ARPP21	chr3:35626138-35710020	18.249	43.5311	-25.2821	-3.28637		LOC101928617, LINC01619, BTG1	chr12:92128799-92150675	6.49618	25.4502	-18.954	-2.47983
EBF1	chr5:158805065-158830235	19.2223	0.887586	18.3347	2.27271		MIR5690, FKBP5	chr6:35658085-35693230	19.0041	44.3118	-25.3078	-3.28964		FNDC3B	chr3:172059374-172064744	-0.00496908	18.9611	-18.9661	-2.48138
GALNT2	chr1:230163427-230193611	19.3395	1.07899	18.2605	2.26325		ZBTB16	chr11:114057942-114063612	-0.00596634	25.4715	-25.4775	-3.31127		NAA16	chr13:41309330-41330321	0.700786	19.9811	-19.2803	-2.52142
MED13L	chr12:116004982-116031487	20.3968	2.36952	18.0272	2.23352		.	chr5:177667887-177674906	-0.0361358	26.034	-26.0701	-3.3868		HDAC4	chr2:239218818-239248726	0.670256	20.3175	-19.6472	-2.56819
EBF1	chr5:159029134-159036560	18.3981	0.508077	17.89	2.21603		THSD7A	chr7:11630494-11646126	-0.000399398	26.4808	-26.4812	-3.4392		FNDC3B	chr3:172124325-172132640	-0.0493842	20.3533	-20.4027	-2.66448
ETS2	chr21:38801634-38812836	24.4931	6.66432	17.8288	2.20822		JMJD1C	chr10:63299845-63315403	6.71625	34.3464	-27.6302	-3.58564		TP53BP2	chr1:223824989-223847839	0.368551	21.2546	-20.886	-2.72608
.	chr12:116670231-116681413	19.2683	1.48299	17.7853	2.20269		FKBP5	chr6:35590126-35606834	3.21755	31.1237	-27.9062	-3.62081		MAPK1	chr22:21854124-21872130	3.43602	24.6205	-21.1845	-2.76412
CLEC14A	chr14:38247472-38259344	18.337	0.558742	17.7782	2.20178		FKBP5	chr6:35609937-35622984	2.88714	31.2356	-28.3484	-3.67718		CHSY1	chr15:101227565-101255083	4.62458	25.8462	-21.2216	-2.76885
LOC101927377, ZMYND8	chr20:47347446-47362093	29.2156	11.4414	17.7743	2.20127		.	chr5:177655588-177663332	-0.0664543	28.5174	-28.5839	-3.70719		SNRK	chr3:43283671-43314014	1.36046	22.8577	-21.4972	-2.80397
PPP2R5C	chr14:101863887-101881512	20.5795	2.80897	17.7705	2.2008		RREB1	chr6:7161076-7169336	0.915264	29.9684	-29.0531	-3.767		SRGN	chr10:69085120-69103445	4.98455	26.506	-21.5215	-2.80707
TM9SF3, PIK3AP1	chr10:96574524-96596320	22.2897	4.64215	17.6476	2.18513		ZBTB16	chr11:114067792-114087344	0.0780308	29.4733	-29.3952	-3.8106		BEST1, FTH1	chr11:61961051-61975161	0.320942	22.4796	-22.1587	-2.88828
DSE	chr6:116400790-116413185	17.2958	-0.033672	17.3295	2.14459		FKBP5	chr6:35631847-35657841	3.44288	46.9035	-43.4607	-5.60327		HDAC4	chr2:239249330-239270232	0.462919	22.7994	-22.3364	-2.91094
KCNK12	chr2:47565306-47572821	17.0845	-0.0411648	17.1256	2.11861									CDCA7L	chr7:21937427-21949825	3.6364	26.4802	-22.8438	-2.9756
VPS13D	chr1:12470612-12482527	18.2738	1.45893	16.8148	2.079									CSGALNACT1	chr8:19622257-19632212	5.48304	29.0763	-23.5933	-3.07112
BANK1	chr4:101958833-101997367	16.7275	-0.0118821	16.7394	2.06938									FNDC3B	chr3:172072767-172076476	0.898901	26.3768	-25.4779	-3.31133
MSI2	chr17:57537072-57566141	16.7103	-0.000554063	16.7109	2.06575									NFE2L2, LOC100130691, AGPS	chr2:177386495-177401682	2.00834	27.6207	-25.6123	-3.32846
KLRF2, CLEC2B, CLEC2A	chr12:9848846-9902442	18.7702	2.09903	16.6712	2.06068									CSGALNACT1	chr8:19603520-19615098	3.64156	30.9198	-27.2782	-3.54078
CEP78	chr9:78233264-78240992	22.2221	5.59123	16.6309	2.05555									NR5A2	chr1:200032103-200054350	0.485714	28.0085	-27.5228	-3.57195
EBF1	chr5:158743551-158783917	17.4659	0.841732	16.6242	2.05469									SIMC1	chr5:176236419-176250847	-0.0334294	27.8128	-27.8462	-3.61318
CDCA7	chr2:173348632-173362122	16.5928	-0.0109534	16.6037	2.05209									FNDC3B	chr3:172036778-172049418	0.0471336	29.1304	-29.0832	-3.77083
DSE	chr6:116384397-116399300	16.5562	0.273834	16.2824	2.01113									FNDC3B	chr3:172065272-172071942	-0.0624929	35.7533	-35.8158	-4.62892
VPS13D	chr1:12337273-12347527	16.4553	0.18063	16.2746	2.01014
WDR66	chr12:121977384-121999750	16.3609	0.190886	16.17	1.99681
LOC105372672	chr20:53607926-53616228	17.9674	1.82657	16.1408	1.99309
PRDM8	chr4:80170906-80208183	16.1383	-0.000596974	16.1389	1.99285
AK5	chr1:77277107-77286107	15.8761	-0.0347325	15.9109	1.96378
PCDHGA12, PCDHGC3, PCDHGC4, PCDHGC5, PCDHGA1, PCDHGA2, PCDHGA3, PCDHGB1, PCDHGA4, PCDHGB2, PCDHGA5, PCDHGB3, PCDHGA6, PCDHGA7, PCDHGB4, PCDHGA8, PCDHGB5, PCDHGA9, PCDHGB6, PCDHGA10, PCDHGB7, PCDHGA11	chr5:141473710-141497491	15.8803	-0.0206454	15.901	1.96252
VAV3	chr1:107906373-107944697	24.0834	8.18651	15.8968	1.96199
