# Supplementary material for: MLL oncoprotein levels influence leukemia lineage identities
Source: Nat Commun. 2024 Oct 29;15:9341. doi: 10.1038/s41467-024-53399-8 (PMC11522475; doi:10.1038/s41467-024-53399-8)
Supplement: Supplementary file 7 — Supplementary Dataset 5 [file 41467_2024_53399_MOESM7_ESM.xlsx]

## Sheet: Sheet1
Supplementary Data 5: Table of qPCR primer sequences
Pimer names colored red are redundant but are listed twice to clarify primer pairs.
Forward Primer Name	Forward Primer Sequence	Reverse Primer Name	Reverse Primer Sequence
MLL_Ex8_FWD1	GTCCAGAGCAGAGCAAACAG	AF4_Ex6_REV1	ACAATGGACTTCATTGGAGTAGGTCTG
MLL_Ex8_FWD4	CCACTCCTAGTGAGCCCAAGAAA	AF4_Ex7_REV4,5,6,8,9	GCTGTACTAGGCGTATGTATTGCTGTC
MLL_Ex9_FWD11	ACTTTGAACATCCTCAGCACTCTCT	AF4_Ex6_REV11	ACACAATGGACTTCATTGGAGTAGGT
MLL_Ex9_FWD12	CTCCGGTCAATAAGCAGGAGAATG	AF4_Ex6_REV12,14	CTTCAGAATCTCTTCAACACAATGGACTTC
MLL_Ex9_FWD7	AGCAGATGGAGTCCACAGGA	AF4_Ex7_REV3,7,10	CTTTGTAGGGAAAGGAAACTTGGATGG
MLL_Ex9_FWD8	TGCCAGTAGTGGGCATGTAGA	AF4_Ex7_REV4,5,6,8,9	GCTGTACTAGGCGTATGTATTGCTGTC
MLL_Ex10_FWD13	AGATGGGAGGCTTAGGAATCTTGAC	AF4_Ex6_REV13	ACAATGGACTTCATTGGAGTAGGTCTG
MLL_Ex10_FWD14	GGATCAGAGTGGACTTTAAGGAGGATTG	AF4_Ex6_REV12,14	CTTCAGAATCTCTTCAACACAATGGACTTC
MLL_Ex10_FWD8	TGCCAGTAGTGGGCATGTAGA	AF4_Ex7_REV4,5,6,8,9	GCTGTACTAGGCGTATGTATTGCTGTC
MLL_EX8_FWD15	CCGCCCAAGTATCCCTGTAAA	ENL_EX2_REV15&19	TCTCCACGAAGTGCTGGATGT
MLL_EX9_FWD5	GTCCACAGGATCAGAGTGGACTTTA	ENL_EX2_REV5	CACGAAGTGCTGGATGTCACATTG
MLL_EX9_FWD12	CTCCGGTCAATAAGCAGGAGAATG	ENL_EX2_REV12	CCAGCTCTAACCTCACCTGGA
MLL_EX10_FWD18	GGAGATGGGAGGCTTAGGAATCTTG	ENL_EX2_REV1&10	GACAAACACCATCCAGTCGTGAG
MLL_EX10_FWD19	GTTTGCTTTCTCTGTGCCAGTAGT	ENL_EX2_REV15&19	TCTCCACGAAGTGCTGGATGT
MLL_EX8_FWD2	CCACTCCTAGTGAGCCCAAGAAA	ENL_EX4_REV2	GTTCAGGAACAGGTCGTAGGTGAA
MLL_EX8_FWD15	CCGCCCAAGTATCCCTGTAAA	ENL_EX4_REV15	GGTTGTTGAAGGTGAGCTTCTCG
MLL_EX8_FWD3	GTCCAGAGCAGAGCAAACAGAA	ENL_EX5_REV3	GCAGAGAGTGGAATTGTGGGTAACA
MLL_EX8_FWD15	CCGCCCAAGTATCCCTGTAAA	ENL_EX5_REV5&15B	CCGTGGGATGGTTTGGTCTTCT
MLL_EX8_FWD3	GTCCAGAGCAGAGCAAACAGAA	ENL_EX6_REV3B,16,18C	GAGCTCTTGCTCTCGGAGTCTTTG
MLL_EX8_FWD15	CCGCCCAAGTATCCCTGTAAA	ENL_EX6_REV15B	GCGAGGTGTCCTTGGAGCTTT
MLL_EX8_FWD2	CCACTCCTAGTGAGCCCAAGAAA	ENL_EX7_REV2&18D	CGAAGTCTGAGTCTGAGCTGGA
MLL_EX8_FWD3	GTCCAGAGCAGAGCAAACAGAA	ENL_EX7_REV3C	CGAAGTCTGAGTCTGAGCTGGA
MLL_EX9_FWD12	CTCCGGTCAATAAGCAGGAGAATG	ENL_EX4_REV12&14	AGGTTCAGGAACAGGTCGTAGGT
MLL_EX9_FWD11	CTCCGGTCAATAAGCAGGAGAATG	ENL_EX4_REV11	CGGGTTGCCTTCCAGGTTCA
MLL_EX9_FWD5&17	GTCCACAGGATCAGAGTGGACTTTA	ENL_EX5_REV5&15B	CCGTGGGATGGTTTGGTCTTCT
MLL_EX9_FWD20	GAAAAACCACCTCCGGTCAATAAGCA	ENL_EX5_REV20	GTCTGCTCCTTCGGGCATTAC
MLL_EX9_FWD20	GAAAAACCACCTCCGGTCAATAAGCA	ENL_EX6_REV14B&20B	AGGTCTTGCTGCTCTCCTTGT
MLL_EX9_FWD16	GGAGAATGCAGGCACTTTGAACATC	ENL_EX6_REV3B,16,18C	GAGCTCTTGCTCTCGGAGTCTTTG
MLL_EX9_FWD20	GAAAAACCACCTCCGGTCAATAAGCA	ENL_EX7_REV20C	GGAGTTGGACGGGCTTGAC
MLL_EX10_FWD14	GGATCAGAGTGGACTTTAAGGAGGATTG	ENL_EX4_REV12&14	AGGTTCAGGAACAGGTCGTAGGT
MLL_EX10_FWD18	GGAGATGGGAGGCTTAGGAATCTTG	ENL_EX4_REV18	TGCCTTCCAGGTTCAGGAACAG
MLL_EX10_FWD18	GGAGATGGGAGGCTTAGGAATCTTG	ENL_EX5_REV18B	AGAGAAGGCAGAGAGTGGAATTGT
MLL_EX10_FWD10	GGCTTAGGAATCTTGACTTCTGTTCCTAT	ENL_EX5_REV10	GGAGCCGTGGGATGGTTTG
MLL_EX10_FWD18	GGAGATGGGAGGCTTAGGAATCTTG	ENL_EX6_REV3B,16&18C	GAGCTCTTGCTCTCGGAGTCTTTG
MLL_EX10_FWD14	GGATCAGAGTGGACTTTAAGGAGGATTG	ENL_EX6_REV14B&20B	AGGTCTTGCTGCTCTCCTTGT
MLL_EX10_FWD18	GGAGATGGGAGGCTTAGGAATCTTG	ENL_EX7_REV2&18D	CGAAGTCTGAGTCTGAGCTGGA
MLL_EX8_FWD3	GTCCAGAGCAGAGCAAACAGAA	AFDN_EX2_REV3,16,18	GTGGCAGTACTAGAGACCCGAATA
MLL_EX8_FWD15	CCGCCCAAGTATCCCTGTAAA	AFDN_EX2_REV15,17,19	GGAGAGGACAGCATTCGCATATC
MLL_EX10_FWD16	GGAGAATGCAGGCACTTTGAACATC	AFDN_EX2_REV3,16,18	GTGGCAGTACTAGAGACCCGAATA
MLL_EX9_FWD5&17	GTCCACAGGATCAGAGTGGACTTTA	AFDN_EX2_REV15,17,19	GGAGAGGACAGCATTCGCATATC
MLL_EX10_FWD18	GGAGATGGGAGGCTTAGGAATCTTG	AFDN_EX2_REV3,16,18	GTGGCAGTACTAGAGACCCGAATA
MLL_EX10_FWD19	GTTTGCTTTCTCTGTGCCAGTAGT	AFDN_EX2_REV15,17,19	GGAGAGGACAGCATTCGCATATC
GAPDH_FWD2	TGAGAAGTATGACAACAGCCTCAAGAT	GAPDH_REV2	CATGAGTCCTTCCACGATACCAAAG
ACTB_FWD1	GCCAACCGCGAGAAGATGAC	ACTB_REV1	GCCAGAGGCGTACAGGGATA
JMJD1C_FWD1	GGTTTGCCTTCTTCTAAGTGGGTTC	JMJD1C_REV1	GTGGACTGGAATGGGCTGTAAT
MBNL1_FWD1	GCAGTTGGAGATAAATGGACGCAATAAC	MBNL1_REV1	GAGAAACAGGTCCCAGATAGGGATTAAAG
MEIS1_FWD1	TGACACGGCATCTACTCGTTCAG	MEIS1_REV1	CTTTTTGTCCTTATCAGGGTCATCATCG
FLT3_FWD1	GATGTACGTGGACCTTCTCTCGAA	FLT3_REV1	TCTCCTGGCTGGTGCTTATGATT
MEF2C_FWD1	TTCAGGGACGAGAGAGAGAAGAAA	MEF2C_REV1	ACAGCTTGTTGGTGCTGTTGAAG
BANK1_FWD1	TCCAAAAGAGGAAACTACACCTTACATAGC	BANK1_REV1	TGTTTCTTAGGAAGACCACAGAACTTGTC
IGF2BP2_FWD1	CGTTCCCGCATCATCACTCTTATC	IGF2BP2_REV1	GATGATGACCATCCTTTCGCTGAC
WDR66_FWD1	ATTTGCAACAGTGGCTACAAAGTGAAG	WDR66_REV1	GGAGGACTTGTGTCTGCTCAATAG
DNTT_FWD1	GGAAGGCCATCCGTGTGGATTTA	DNTT_REV1	GGTTATCCAGAATCATCTTCCGCTCAT
ZNF521_FWD1	TCTGAAAGTGAACTCCAGAACCACATC	ZNF521_REV1	AGAAAACCATCTGACACTTGATGCATTG
FNDC3B_FWD1	ACAGCTGGAGGACAGAAACAAGA	FNDC3B_REV1	CACTTTTGGTTGTGCTGAAGGTATAGG
SIMC1_FWD1	CCCACCTGCAGCTCCAATAAA	SIMC1_REV1	AGAAGGTGGCTTTCCATGGTAGTAAA
NR5A2_FWD1	GGAAGGATCCATCTTCCTGGTTACTG	NR5A2_REV1	AGAATTTCAGACATACGAACTCTCGTTGAT
KLF6_FWD1	GCACGAGACCGGCTACTTCT	KLF6_REV1	CTTTTTCTCCCGAGCCAGAATGATTT
HOXA9_FWD1	CTTCTCTGAAAACAATGCTGAGAATGAGAG	HOXA9_REV1	TCCCTGGTGAGGTACATGTTGAA
IRX1_FWD1	CGCGGATCTCAGCCTCTTC	IRX1_REV1	CGTATTGGAACTGGCCGTAGG
KMT2C_FWD1	CACTAGGAGTATGCCAGATGGAAGAAC	KMT2C_REV1	GGCTCCTGCAGCACAAGGATAAT
